# Supplementary material for: Gene expression analysis of heat-shock proteins and redox regulators reveals combinatorial prognostic markers in carcinomas of the gastrointestinal tract
Source: Redox Biol. 2018 Nov 29;25:101060. doi: 10.1016/j.redox.2018.11.018 (PMC6859565; doi:10.1016/j.redox.2018.11.018)
Supplement: Supplementary file 1 — Data S1. Correlation co-efficients for paired gene co-expression in all colorectal adenocarcinoma (COAD), oesophageal carcinoma (ESCA) and stomach adenocarcinoma (STAD) sets, ordered as depicted in Figs. 1A, 1C, and 1E. [file mmc1.xlsx]

## Sheet: COAD
	HSPB9	SOD3	HSPA1L	DNAJC4	DNAJB2	HSPB1	DUOX1	DNAJC28	DNAJC12	BBS12	DNAJC13	DNAJC27	NOX5	DNAJC10	DNAJB14	DNAJC3	HYOU1	HSPA6	SACS	HSPA2	DNAJC18	CYBB	SOD2	DNAJB9	HSPA13	HSPB6	HSPB7	CRYAB	DNAJC5B	GPX3	GPX8	DNAJB4	HSPA12B	DNAJB5	HSPB8	HSPB2	NOX4	GAK	DNAJC22	DUOX2	DNAJC16	DNAJC11	DNAJC14	DNAJB11	DNAJA4	DNAJC1	HSPA4L	HSPA5	HSP90B1
CCT4	-0.253	-0.2857	-0.2975	-0.1338	-0.1171	-0.0565	-0.2879	-0.2641	-0.1237	-0.1277	-0.3123	0.006	-0.168	0.0812	-0.0398	-0.1267	-0.0893	-0.0426	-0.0518	-0.3256	-0.1359	-0.2308	-0.155	0.0192	0.0415	-0.1545	-0.1791	-0.1364	-0.1166	-0.1615	-0.1953	-0.1195	-0.2709	-0.2496	-0.1894	-0.1759	-0.1412	-0.2613	-0.0764	-0.1496	-0.1368	0.0481	-0.063	0.1291	0.026	0.0422	0.1074	0.0224	0.0877
CCT7	-0.2394	-0.2979	-0.4041	-0.0902	-0.0568	-0.0198	-0.2782	-0.2478	-0.0397	-0.202	-0.4224	-0.0789	-0.1602	0.0455	-0.1717	-0.2044	-0.0096	-0.0797	-0.0614	-0.3326	-0.1787	-0.3451	-0.2167	-0.1476	-0.0957	-0.2187	-0.2255	-0.1943	-0.18	-0.2322	-0.2672	-0.2501	-0.2761	-0.288	-0.2465	-0.2153	-0.2362	-0.1458	-0.0485	-0.1645	-0.1505	0.1741	0.0675	0.1601	0.0417	0.1161	0.201	0.1077	0.2135
CCT5	-0.192	-0.2214	-0.1894	-0.2107	-0.1902	-0.002	-0.2707	-0.2139	-0.0164	-0.1507	-0.2206	-0.2177	-0.1106	-0.0528	-0.1564	-0.1042	0.0082	-0.1716	-0.0415	-0.2237	-0.1246	-0.2732	-0.2318	-0.1358	-0.0587	-0.1527	-0.1894	-0.1266	-0.1945	-0.1949	-0.1857	-0.1973	-0.2198	-0.211	-0.1765	-0.1532	-0.1685	-0.117	-0.0782	-0.074	-0.0973	0.1642	0.0446	0.2652	-0.0415	0.0506	0.0883	-0.0213	0.1817
CCT3	-0.1401	-0.1911	-0.1973	-0.1449	-0.1149	0.0047	-0.1081	-0.1963	-0.1016	-0.1915	-0.2558	-0.1696	-0.075	0.0348	-0.2121	-0.117	-0.0533	-0.0103	0.021	-0.2002	-0.1848	-0.2966	-0.1439	-0.2024	-0.1088	-0.0989	-0.1716	-0.1312	-0.1926	-0.1581	-0.1446	-0.2274	-0.2293	-0.2336	-0.1641	-0.1639	-0.1821	-0.0696	-0.0633	-0.0463	-0.1844	0.1046	0.0085	0.195	0.1301	-0.005	0.1388	0.04	0.0612
HSPE1	-0.0872	-0.1976	-0.2831	-0.1831	-0.023	0.0598	-0.3362	-0.255	-0.1786	-0.2064	-0.3641	-0.0871	-0.1653	-0.0474	-0.1794	-0.1154	-0.1248	-0.1433	-0.1559	-0.4461	-0.264	-0.4263	-0.2428	-0.1321	-0.1369	-0.1553	-0.2656	-0.159	-0.2923	-0.25	-0.3125	-0.1926	-0.348	-0.3068	-0.2801	-0.2429	-0.251	-0.2121	-0.1381	-0.0602	-0.163	0.0659	-0.0284	0.2806	-0.0077	-0.0445	0.0189	-0.0391	0.112
HSPD1	-0.2315	-0.3705	-0.4463	-0.2839	-0.1452	-0.0468	-0.3978	-0.2653	-0.1969	-0.3135	-0.2658	-0.0895	-0.1487	0.0671	-0.1008	-0.0914	0.0552	-0.052	0.0052	-0.4747	-0.2213	-0.3458	-0.1925	-0.2328	-0.1154	-0.2001	-0.2952	-0.2146	-0.2493	-0.3089	-0.3794	-0.2527	-0.3189	-0.3455	-0.3034	-0.3293	-0.2651	-0.1343	-0.0415	-0.111	0.0067	0.27	0.1072	0.2425	0.0417	-0.0663	0.1876	0.0633	0.2847
DNAJA3	-0.0756	-0.2229	-0.1407	-0.1032	-0.137	-0.0328	-0.3044	-0.3504	-0.2044	-0.2228	-0.1915	-0.1729	-0.2068	-0.2359	-0.0919	-0.0232	0.012	-0.1346	-0.3076	-0.3397	-0.3522	-0.3509	-0.2367	-0.1028	-0.1617	-0.1079	-0.2102	-0.1432	-0.2664	-0.2893	-0.3685	-0.2677	-0.2955	-0.28	-0.2221	-0.245	-0.2653	-0.0448	-0.0294	0.0249	-0.0548	0.1413	-0.0767	0.013	-0.1325	-0.1799	-0.1247	-0.2248	-0.1644
TRAP1	-0.1347	-0.2889	-0.4136	-0.0864	-0.2702	-0.1028	-0.2345	-0.2426	-0.1776	-0.2314	-0.3661	-0.2607	-0.1115	-0.1188	-0.2215	-0.1523	0.1106	-0.0877	-0.0946	-0.2958	-0.2478	-0.3298	-0.183	-0.3508	-0.2367	-0.2145	-0.3322	-0.2749	-0.2599	-0.2714	-0.3882	-0.3775	-0.3054	-0.3715	-0.3303	-0.313	-0.3356	0.0409	0.0478	0.0162	0.0055	0.3783	0.0027	0.0882	-0.0267	-0.0362	0.1542	-0.0381	0.13
CCT2	-0.3354	-0.2429	-0.4261	-0.3274	-0.4428	-0.2049	-0.2408	-0.159	0.0353	-0.0878	-0.357	-0.22	-0.0495	0.022	-0.0136	-0.1835	0.0198	-0.1288	-0.027	-0.2052	-0.0653	-0.1725	-0.1137	-0.0729	0.0558	-0.3013	-0.3057	-0.2112	-0.1755	-0.2442	-0.2295	-0.1969	-0.3145	-0.2866	-0.2623	-0.2334	-0.2066	-0.19	0.2207	0.0483	-0.0477	0.1786	0.196	0.1596	0.041	0.1272	0.2487	-0.0211	0.3726
CCT8	-0.2652	-0.2127	-0.3248	-0.1789	-0.2242	-0.1269	-0.0854	0.0905	-0.0502	-0.0017	-0.2608	-0.1591	-0.0285	0.0806	0.0016	-0.0511	0.0739	-0.0742	-0.003	-0.2451	-0.0952	-0.2204	-0.0769	-0.0927	0.2064	-0.3007	-0.2849	-0.2219	-0.1633	-0.2259	-0.201	-0.1401	-0.3328	-0.3336	-0.3007	-0.269	-0.2389	-0.08	0.1111	0.0191	0.1659	0.2381	-0.0182	0.1717	0.1018	0.1014	0.2825	0.1097	0.2587
PRDX3	-0.2453	-0.1207	-0.3602	-0.117	-0.4338	-0.1744	-0.1665	0.1002	0.1499	0.0796	-0.294	0.0148	-0.0069	0.0412	0.1447	-0.1127	-0.0205	-0.23	-0.0164	-0.1055	-0.0133	-0.0607	-0.037	-0.0066	0.1933	-0.2913	-0.2875	-0.2704	-0.0965	-0.1845	-0.0893	-0.0782	-0.27	-0.2151	-0.2581	-0.205	-0.1833	-0.0851	0.1849	0.0568	0.0678	0.1516	-0.1456	0.0582	0.0073	0.1452	0.2702	0.0578	0.2257
HSPA14	-0.2588	-0.2197	-0.1707	-0.3958	-0.3844	-0.2301	-0.2088	-0.2485	-0.0568	-0.1086	-0.0548	0.0126	-0.0776	0.0238	0.0947	-0.081	-0.0381	-0.1169	-0.0703	-0.1605	-0.1901	-0.0342	-0.1344	-0.035	0.1177	-0.1956	-0.2784	-0.2136	-0.1203	-0.23	-0.1212	-0.1132	-0.1801	-0.2012	-0.2251	-0.1939	-0.1317	-0.174	0.1789	0.1063	-0.0615	0.1156	-0.1198	0.1283	-0.0515	0.1215	-0.0168	-0.0977	-0.0166
DNAJC9	-0.3296	-0.2433	-0.2594	-0.1337	-0.2872	-0.1232	-0.1209	-0.1383	-0.0309	-0.2485	-0.214	-0.147	-0.1169	-0.013	-0.2509	-0.1835	-0.0197	-0.0894	0.009	-0.2003	-0.269	-0.2488	-0.1958	-0.2912	-0.1401	-0.3129	-0.3406	-0.2964	-0.1894	-0.2786	-0.1453	-0.3381	-0.2832	-0.2943	-0.3371	-0.2445	-0.2333	0.0113	0.0573	-0.0091	-0.0844	0.2268	0.0507	0.329	0.0283	0.2725	0.1612	0.1136	0.1541
TCP1	-0.2723	-0.2252	-0.2785	-0.3229	-0.2848	-0.1481	-0.2777	-0.145	-0.1315	-0.1695	-0.1995	-0.1898	-0.1418	-0.0488	-0.0411	-0.0382	0.1264	-0.0945	-0.0454	-0.3619	-0.1325	-0.158	0.0436	-0.074	0.0361	-0.1967	-0.2366	-0.1814	-0.1255	-0.1719	-0.2509	-0.1073	-0.2001	-0.2465	-0.2368	-0.2339	-0.1257	-0.1606	-0.0155	0.0275	-0.0026	0.2033	0.025	0.2641	-0.0425	-0.0635	0.0857	0.0261	0.1918
HSP90AB1	-0.1467	-0.1855	-0.0922	-0.2375	-0.095	0.053	-0.2218	-0.2552	-0.1506	-0.1888	-0.0588	-0.0528	-0.0294	-0.0374	-0.0966	-0.0248	0.1117	0.0158	0.018	-0.2204	-0.0142	-0.068	0.0222	-0.0837	-0.0302	-0.0092	-0.0027	0.036	-0.0065	-0.0236	-0.1108	-0.0103	-0.035	-0.0239	0.0002	-0.0767	-0.0011	-0.2116	-0.1497	-0.1879	-0.0684	0.0926	0.1151	0.1774	0.0557	-0.1428	-0.0216	0.1521	0.2173
HSPA4	-0.2865	-0.1747	-0.3044	-0.293	-0.1334	0.0104	-0.2008	-0.0235	-0.0283	-0.1128	0.0045	-0.1848	-0.0009	0.1706	0.1077	0.0157	0.1862	0.0054	0.1276	-0.205	0.0459	-0.0584	0.0075	-0.0542	0.0731	-0.1139	-0.1134	-0.1024	-0.0672	-0.0953	-0.0657	-0.0839	-0.0923	-0.1245	-0.1028	-0.1513	-0.0993	-0.0342	0.1118	0.0436	0.0754	0.2525	0.1672	0.2862	0.1086	0.0952	0.3353	0.2506	0.38
HSPA9	-0.2676	-0.2547	-0.355	-0.183	-0.1955	-0.0704	-0.1732	-0.0946	-0.0397	-0.2257	-0.0945	-0.1047	-0.118	0.0584	-0.0055	-0.0256	0.1766	-0.0958	-0.0216	-0.339	-0.0575	-0.2524	-0.1175	-0.183	-0.0633	-0.2706	-0.2659	-0.2729	-0.2192	-0.2828	-0.2947	-0.279	-0.2992	-0.345	-0.3063	-0.3629	-0.2797	0.0296	0.0786	0.0654	0.1377	0.3919	0.1641	0.1678	0.0278	0.14	0.3214	0.1197	0.3142
CCT6A	-0.0839	-0.2269	-0.14	-0.2268	-0.0907	-0.0177	-0.3456	-0.2994	-0.248	-0.223	-0.1415	-0.1387	-0.0985	-0.1393	-0.145	-0.0784	-0.0668	-0.1127	-0.0811	-0.3279	-0.2011	-0.2896	-0.194	-0.044	-0.079	-0.0076	-0.1171	-0.0362	-0.1812	-0.1775	-0.2746	-0.1837	-0.2145	-0.1789	-0.1056	-0.1734	-0.1115	-0.2737	-0.1953	-0.1514	-0.1212	-0.0162	-0.0237	0.1867	-0.0904	-0.2157	-0.1372	-0.1246	-0.0415
DNAJC2	0.0002	-0.2413	-0.023	-0.1661	0.0119	-0.0137	-0.2428	-0.2884	-0.2484	-0.3358	-0.0248	-0.0034	-0.0828	-0.1278	-0.2129	-0.1136	-0.1782	-0.1066	-0.0308	-0.2659	-0.2029	-0.365	-0.2793	-0.13	-0.2406	0.0632	-0.0875	-0.0375	-0.2417	-0.1897	-0.2555	-0.2711	-0.1797	-0.1663	-0.1015	-0.1801	-0.1397	-0.1913	-0.337	-0.1328	-0.1378	-0.0466	0.0162	0.0975	-0.1233	-0.2247	-0.2529	-0.1518	-0.0796
DNAJC7	0.006	-0.2078	-0.2388	-0.1656	0.0691	-0.0707	-0.1388	-0.0917	-0.0504	-0.1299	-0.1493	-0.127	-0.0997	-0.0074	-0.1945	0.0477	-0.0064	-0.0894	0.0251	-0.354	-0.0842	-0.2973	-0.1246	-0.3243	-0.224	-0.1458	-0.219	-0.1776	-0.2166	-0.2026	-0.2338	-0.2849	-0.2145	-0.2637	-0.2226	-0.2414	-0.169	-0.0126	-0.1662	-0.0038	0.0092	0.2785	0.2037	0.2455	-0.0058	0.063	0.1011	0.0597	0.2545
PRDX5	0.1635	0.0993	-0.0465	0.1269	0.1208	-0.0217	-0.1532	-0.1032	-0.1033	-0.1427	-0.1768	-0.067	-0.2023	-0.2779	-0.2181	-0.1158	-0.0927	-0.1598	-0.3358	-0.2164	-0.1307	-0.3328	-0.1984	-0.0556	-0.1482	0.0104	-0.0864	-0.0295	-0.2103	-0.1891	-0.233	-0.2663	-0.2287	-0.1709	-0.1153	-0.1042	-0.1371	-0.0064	-0.1296	0.0766	-0.1886	-0.0665	0.0528	-0.0682	-0.2606	-0.1469	-0.2235	-0.2958	-0.098
GSS	0.1391	-0.1381	-0.0013	-0.0117	0.196	0.0149	-0.3131	-0.2449	-0.212	-0.2207	-0.1818	-0.125	-0.2235	-0.1978	-0.2618	0.0456	-0.0778	-0.1967	-0.3005	-0.3324	-0.2628	-0.4408	-0.2642	-0.1718	-0.2584	0.039	-0.1406	-0.0893	-0.2761	-0.2776	-0.3185	-0.3445	-0.2459	-0.2206	-0.1924	-0.1841	-0.2072	0.0312	-0.2635	-0.0964	-0.1246	0.0153	-0.0457	0.04	-0.2106	-0.2158	-0.2992	-0.2847	-0.1834
GPX2	0.0459	0.0118	0.0287	0.1373	0.0691	0.0865	-0.0901	-0.1275	-0.0656	-0.1139	-0.3054	-0.0949	-0.191	-0.1559	-0.2402	-0.0387	-0.2759	-0.159	-0.2432	-0.1672	-0.2144	-0.4272	-0.1999	-0.1324	-0.2955	-0.1016	-0.195	-0.1656	-0.2846	-0.2554	-0.2967	-0.3725	-0.3345	-0.33	-0.2687	-0.268	-0.2749	0.0391	-0.1818	0.0706	-0.1431	-0.0826	-0.0406	-0.0176	-0.2013	-0.0163	-0.1021	-0.238	-0.18
DNAJC19	0.0781	0.0065	0.0715	0.0121	0.0284	0.0122	-0.158	-0.1701	-0.1046	-0.0376	-0.0541	-0.0512	-0.1222	-0.1509	-0.2076	-0.1847	-0.3675	-0.3266	-0.3092	-0.2945	-0.1944	-0.4889	-0.3431	-0.1168	-0.1788	-0.1295	-0.1944	-0.128	-0.348	-0.2336	-0.2462	-0.2594	-0.4051	-0.3104	-0.2629	-0.2072	-0.2361	-0.1699	-0.236	-0.0289	-0.2	-0.1303	-0.0105	0.2784	-0.1046	-0.0779	-0.234	-0.251	-0.1516
DNAJA2	-0.0649	0.0346	0.0629	-0.058	-0.0928	0.0868	-0.2643	-0.1675	-0.0875	0.058	-0.1617	-0.1148	-0.0634	-0.106	0.0611	0.0294	-0.1	-0.1143	-0.2003	-0.1811	-0.0963	-0.1064	-0.0557	0.1531	0.1231	0.0741	0.0143	0.0622	-0.0082	-0.0375	-0.0135	0.0291	-0.1232	-0.016	-0.0043	0.0096	0.0018	-0.1849	-0.123	-0.0154	-0.1711	-0.1156	-0.1536	0.139	-0.1517	-0.1329	-0.1941	-0.1545	-0.1234
NOX1	0.0467	0.2222	-0.0156	-0.1699	-0.1493	-0.1413	-0.1178	-0.1046	0.0606	0.013	-0.0614	-0.0397	-0.15	-0.0873	0.0682	-0.1317	-0.2081	-0.2136	-0.2268	-0.0431	-0.0512	-0.1664	-0.214	-0.017	0.0076	-0.0328	-0.0819	-0.0633	-0.1678	-0.232	-0.1203	-0.1917	-0.1392	-0.1675	-0.1244	-0.12	-0.1036	-0.0425	0.0443	0.1759	-0.0838	-0.09	-0.1522	-0.154	-0.1357	-0.1101	-0.1055	-0.264	-0.126
CRYAA	0.0975	-0.0183	0.0853	0.0676	0.1429	0.0821	-0.1477	-0.139	-0.1447	-0.1071	-0.0522	0.0017	-0.0109	-0.0705	-0.043	0.0429	-0.0534	0.0253	-0.0739	-0.082	-0.0675	-0.1379	-0.1141	-0.0205	-0.0681	0.1782	0.0588	0.0778	-0.0767	0.0221	-0.1109	-0.084	-0.0202	-0.016	0.0328	-0.0001	0.0193	-0.0083	-0.1919	-0.1329	-0.0569	-0.0956	0.0242	-0.0025	-0.1063	-0.2672	-0.2044	-0.2024	-0.1193
DNAJC15	-0.021	-0.1545	0.0577	-0.0198	0.0893	0.0379	-0.1582	-0.1424	-0.1723	-0.1092	-0.1365	-0.0675	-0.1575	-0.0741	-0.1198	0.2625	-0.1513	-0.1543	-0.1462	-0.2234	-0.1702	-0.2304	-0.1629	0.0361	-0.0941	-0.0369	-0.1138	-0.0638	-0.149	-0.1105	-0.1927	-0.1888	-0.2044	-0.1935	-0.1149	-0.1073	-0.1271	-0.0857	-0.2256	-0.0049	-0.1648	-0.0959	-0.0192	0.0744	-0.1259	-0.109	-0.1884	-0.1754	-0.1354
BBS10	0.1105	0.0379	0.1846	-0.0542	0.0106	-0.0737	-0.1515	-0.1088	0.063	0.121	0.0493	0.224	0.1313	0.0768	0.1531	-0.0344	-0.1758	-0.0412	0.0616	0.106	0.1902	0.0782	-0.1174	0.3021	0.2377	0.2785	0.2748	0.2702	0.1078	0.1073	0.1592	0.2236	0.1402	0.1945	0.2447	0.1986	0.1896	-0.3485	-0.1796	-0.2247	-0.1102	-0.3023	0.1609	-0.1004	-0.1501	-0.168	-0.2642	-0.2237	-0.03
DNAJC24	-0.0505	-0.0366	0.0032	-0.0319	-0.1105	-0.1029	-0.0496	0.0327	-0.0271	0.0901	0.0111	0.1731	0.1582	0.1664	0.091	-0.1587	-0.0826	0.1394	0.1677	0.05	0.1312	0.03	0.0063	0.1107	0.2412	0.1378	0.1192	0.2423	0.0357	0.0952	0.2242	0.1998	0.0486	0.1587	0.1381	0.1704	0.1669	-0.3923	-0.1371	-0.1029	-0.1055	-0.2002	0.0496	0.1234	-0.0425	-0.0239	-0.0152	-0.0343	-0.002
DNAJC21	0.0157	-0.0467	0.2293	-0.0641	0.0692	-0.1052	-0.0952	-0.0416	0.0283	-0.0169	0.2149	0.1462	0.0017	0.1224	0.013	0.1054	-0.0613	-0.1548	0.0734	-0.0667	0.0086	-0.1148	-0.1733	0.0381	0.0735	0.0817	0.0347	0.0083	-0.0596	-0.0444	0.0357	0.0459	-0.054	-0.0157	0.0091	-0.0659	0.0002	-0.1372	-0.2513	-0.127	0.1204	-0.009	0.0071	0.1681	-0.0948	-0.0217	-0.1723	-0.1133	-0.0152
SEC63	0.0049	0.0445	0.299	-0.0191	0.1809	0.0187	-0.0081	-0.0188	0.0591	-0.0539	0.1871	0.1697	-0.0383	0.2375	0.0017	0.208	-0.0036	-0.0472	0.0555	0.0865	0.109	-0.0447	0.048	0.0786	0.1222	0.1671	0.1727	0.1702	-0.0252	0.094	0.1217	0.1065	0.0513	0.0715	0.1133	0.0364	0.1323	-0.1536	-0.3669	-0.1167	0.0037	-0.1508	0.0467	0.0876	-0.1675	-0.1573	-0.19	-0.0194	-0.0509
DNAJC6	0.0545	0.0996	0.0494	-0.1494	0.0722	-0.1164	-0.1759	-0.1503	0.1523	0.0307	0.0819	0.1732	0.0561	0.128	0.1819	0.1396	0.1264	-0.1135	-0.01	0.0084	0.0555	0.0068	-0.0452	0.0487	0.1009	0.1505	0.1092	0.0828	-0.0405	-0.0513	-0.0285	0.1309	0.08	0.089	0.087	-0.0287	0.0083	-0.1602	-0.0976	-0.0661	0.0175	-0.0166	0.0865	0.017	-0.0909	-0.2151	-0.1226	-0.1877	0.032
HSPA12A	0.0122	-0.0955	0.0776	-0.0559	0.1307	0.1084	-0.0949	-0.0903	-0.1278	-0.0594	0.0343	0.1577	0.1612	0.0466	0	-0.0412	-0.0123	0.0866	0.1834	0.1501	0.2221	0.112	-0.0348	0.1253	0.0598	0.3058	0.2893	0.344	0.114	0.2569	0.1501	0.1528	0.2413	0.2867	0.337	0.2693	0.2378	-0.2261	-0.0731	-0.1097	-0.0121	-0.1004	0.087	-0.0854	-0.0961	-0.0924	-0.1203	-0.0918	0.0666
HSPB3	0.1258	0.0989	0.1208	-0.0337	0.1072	-0.0239	-0.0592	0.0689	0.0025	0.0169	0.1082	0.0508	0.0326	-0.1588	0.0177	-0.0358	-0.0182	-0.1966	-0.1385	0.1579	0.0104	0.0195	-0.0854	0.1048	0.0666	0.2975	0.2218	0.1922	0.0512	0.0411	-0.0608	0.0238	0.0565	0.1715	0.2277	0.092	0.0303	-0.0048	-0.0733	0.0822	0.0186	-0.0664	-0.0393	-0.1696	-0.1086	-0.2123	-0.2338	-0.1964	-0.1071
DNAJB6	0.0948	0.0724	0.2881	-0.1183	0.1362	0.2864	-0.1951	-0.1288	-0.1925	0.0838	0.0322	-0.1164	0.0839	-0.2253	-0.0197	0.1243	-0.1318	0.0149	-0.0523	0.0559	0.0826	0.0873	0.0754	0.3582	0.107	0.2016	0.2339	0.3059	0.0906	0.2394	0.0777	0.2252	0.1616	0.2516	0.2958	0.2542	0.2622	-0.254	-0.1773	-0.0382	-0.1757	-0.3004	0.006	-0.0111	-0.1041	-0.2818	-0.2866	-0.1533	-0.1821
NOX3	0.0196	-0.0128	0.0076	0.0943	-0.0041	0.0485	-0.0814	-0.0084	0.079	-0.0267	-0.065	0.0026	0.0324	-0.0137	-0.0832	-0.021	-0.0252	-0.0457	0.0518	0.0135	0.0204	-0.0724	-0.0807	0.0662	-0.0134	0.0494	0.0776	0.093	0.0239	0.0621	-0.0179	-0.0617	0.0502	0.0242	0.0685	0.0297	-0.0066	0.0455	-0.0903	-0.0278	0.0205	-0.0209	0.0643	0.012	-0.0809	0.0479	0.0097	-0.0027	0.0095
ODF1	0.0356	0.0257	-0.0003	0.0665	-0.013	0.0023	0.0319	0.0487	0.0317	0.0924	0.0016	0.0764	0.0864	-0.0229	0.0804	-0.0506	-0.0234	0.0778	-0.0158	0.0733	0.0316	0.0586	0.0301	0.0511	0.0519	0.0281	0.0501	0.0716	0.0758	0.0739	0.0336	0.0708	0.0895	0.0457	0.0676	0.0735	0.0184	-0.0134	0.0246	-0.0197	0.0439	-0.0052	-0.0351	-0.0264	0.0118	0.0809	0.0813	0.052	0.0156
GPX5	0.1425	0.0929	0.0279	0.1014	0.0331	0.0561	0.1271	0.0441	0.0343	0.031	-0.025	0.027	0.0364	-0.0284	0.0087	-0.072	0.0186	0.0095	0.0148	0.0586	-0.0079	-0.0436	-0.0842	-0.0645	-0.0478	-0.0374	0.0173	-0.0317	-0.0217	0.0259	0.0218	0.064	-0.0351	-0.0215	-0.0156	-0.0481	-0.0297	0.0906	0.0791	0.0424	0.1179	0.0692	-0.0012	-0.06	0.0868	0.0754	0.1446	0.0837	-0.0044
DNAJB8	0.0621	0.0977	0.0762	0.0865	-0.033	-0.0106	0.0518	-0.0914	-0.0435	-0.0737	0.0246	-0.0084	0.0847	-0.059	-0.101	-0.0749	-0.0236	0.017	0.0253	0.0667	-0.0265	-0.0842	-0.0597	-0.0812	-0.0702	0.0882	0.0641	0.0421	-0.0466	0.0378	0.0391	-0.0279	0.0293	0.0334	0.0471	0.0578	0.0007	-0.0084	-0.0708	-0.0244	-0.0159	0.0464	-0.0354	0.0746	-0.0261	-0.0156	-0.0898	-0.0191	-0.0299
DNAJC5G	-0.0128	-0.0202	0.0522	0.0491	0.0293	0.0057	0.0641	0.0319	0.0427	-0.0036	0.0012	0.2771	0.0945	0.09	-0.0027	-0.045	0.0331	0.1018	0.1075	-0.0217	0.0206	0.0047	-0.0304	-0.0691	0.0018	0.0911	0.0394	0.0224	-0.0014	0.06	-0.0601	-0.0057	0.0493	0.0445	0.0436	-0.0162	-0.0104	0.0156	-0.0463	-0.1037	0.0461	-0.0067	0.0376	-0.0478	0.0524	-0.0699	0.0681	-0.0204	0.0045
DNAJB13	0.0583	0.0204	0.0978	0.0441	0.088	0.0739	0.1386	-0.0421	-0.0721	-0.0295	0.0431	0.1	0.0576	-0.1147	-0.1364	-0.1433	-0.0615	0.0481	-0.0165	0.0575	-0.0351	-0.0549	-0.1375	-0.0822	-0.1858	0.0904	0.0899	0.1393	-0.0523	-0.0054	-0.0458	-0.0791	-0.0297	0.0594	0.0689	0.0793	0.0215	-0.0172	-0.0497	-0.0597	0.0468	0.0119	0.0095	-0.0389	-0.0377	-0.1408	-0.1171	-0.1434	-0.1096
GSTM1	-0.0467	0.0387	0.0557	0.0022	0.0399	-0.0334	0.0288	0.0144	-0.0532	0.054	0.0221	0.0664	0.0281	-0.0049	-0.0301	-0.0341	0.0396	-0.0016	0.0404	-0.0421	0.0214	0.0817	0.0393	-0.0069	-0.0512	0.0075	0.0426	0.0617	0.027	0.0632	-0.0004	0.037	0.0551	0.0728	0.0633	0.0509	0.0443	-0.015	-0.0658	-0.0807	-0.0138	0.0273	0.0939	-0.0194	-0.0214	-0.017	-0.0396	-0.0429	0.0242
DNAJB7	0.0076	-0.1	0.0031	-0.0948	-0.0715	-0.1164	0.0848	0.0726	-0.0185	-0.0825	0.0478	0.2233	0.1264	0.0118	-0.09	-0.0629	-0.0726	-0.0113	0.0909	0.057	-0.0961	-0.0737	-0.0886	-0.1378	-0.1294	0.0349	-0.0109	-0.0194	-0.1083	-0.089	-0.0695	-0.0262	0.0102	0.0107	-0.0236	-0.0303	-0.0166	0.0757	0.0059	0.0438	0.1083	0.0644	0.0356	0.0106	0.0597	-0.1669	-0.0486	-0.066	-0.0411
CAT	0.0223	0.0615	-0.0192	0.0055	-0.1283	-0.1337	-0.0274	0.034	-0.0127	0.0603	0.1358	0.1183	-0.011	-0.0029	0.2731	0.0475	-0.0765	-0.1361	-0.2164	0.0314	-0.0098	-0.0196	-0.1432	0.1175	0.1294	-0.0493	-0.0615	-0.0143	-0.0592	-0.1481	0.0133	0.0757	-0.1819	-0.0413	-0.0482	-0.0572	-0.0816	-0.0368	0.1653	0.1729	-0.0328	-0.0925	-0.1452	-0.1182	-0.0141	-0.0984	0.0022	-0.1884	-0.1609
NFE2L2	-0.0467	0.0209	0.0792	-0.1181	0.0455	-0.1634	-0.074	-0.017	-0.1225	-0.0215	0.149	0.1717	-0.0273	0.1657	0.1979	0.0233	-0.2061	-0.0969	-0.0957	-0.0827	-0.0599	-0.065	-0.0685	0.1453	0.0924	0.0182	-0.0173	-0.0244	-0.061	-0.0711	-0.1114	0.102	-0.1461	-0.0527	-0.0165	-0.1479	-0.1168	-0.1283	-0.0365	0.0693	-0.0064	-0.1854	0.064	0.0277	0.0838	-0.2019	-0.0836	-0.1213	-0.0885
DNAJB3	0.0377	-0.0184	0.0777	0.0291	-0.0121	-0.0098	0.1151	0.0009	-0.0776	-0.0451	0.0537	0.0339	-0.0561	0.034	-0.0516	0.0183	-0.0702	-0.0774	-0.0113	0.0215	-0.1587	-0.1524	-0.1193	-0.0705	0.0012	-0.0488	-0.0894	-0.0647	-0.1097	-0.0625	-0.0791	-0.0702	-0.1279	-0.1395	-0.1342	-0.0953	-0.1469	0.0869	0.0477	0.0741	0.0413	0.0535	0.025	-0.0226	0.0181	0.0134	0.0353	-0.1066	-0.1039
DNAJB12	-0.0208	0.0615	0.1057	0.1425	0.0748	0.1659	0.0138	-0.0897	0.0516	-0.0225	-0.0716	-0.145	-0.0166	-0.1821	-0.208	-0.0149	-0.1422	-0.0908	-0.1021	-0.0263	-0.1186	-0.1218	-0.0826	-0.0315	-0.1425	-0.0673	-0.0552	-0.0391	-0.0804	0.0262	-0.0083	-0.205	-0.0671	-0.0885	-0.0781	0.0117	-0.0443	0.1451	-0.0512	0.0575	-0.2517	-0.1057	0.076	0.1621	-0.0808	0.155	-0.071	-0.0542	-0.0973
GSTT1	0.0822	0.0448	-0.0155	-0.0153	-0.0889	0.0622	0.0741	0.0632	0.1042	0.1054	-0.0238	-0.1549	0.0877	-0.1587	0.0226	0.0001	-0.0904	-0.0745	-0.0512	0.1158	0.0106	0.0171	-0.017	0.0672	0.015	0.0134	-0.0004	0.0314	0.0424	0.0081	0.0343	-0.0305	0.0309	0.003	-0.0024	0.0283	-0.019	0.0487	0.1234	0.1104	-0.0671	0.0208	-0.1128	-0.0837	-0.0057	0.0638	0.018	-0.0169	0.0298
HSPA1B	0.0657	-0.0365	0.0988	-0.0355	0.1212	0.252	-0.0964	-0.176	-0.1982	-0.144	-0.0137	-0.1924	-0.0288	-0.2179	-0.1295	0.024	-0.0091	0.3323	-0.0713	-0.1516	-0.1818	-0.1589	-0.0043	-0.0007	-0.0844	0.022	-0.008	0.0625	-0.0483	0.0192	-0.075	0.0848	-0.0552	0.0062	-0.0143	-0.0033	0.0906	-0.0164	-0.1495	-0.1139	-0.1272	-0.0804	-0.0362	0.1197	0.0513	-0.1281	-0.1019	0.0737	-0.0651
HSPA1A	0.0914	-0.0373	0.3149	0.0031	0.1309	0.3235	-0.005	-0.15	-0.1532	-0.1073	0.0896	-0.1213	0.0376	-0.201	-0.1039	0.0008	0.0593	0.3882	0.0275	0.007	-0.1118	-0.0389	0.0534	0.0324	-0.0488	0.119	0.1417	0.2014	0.0335	0.1262	0.0441	0.1827	0.1069	0.1736	0.1432	0.1377	0.2074	-0.0238	-0.1121	-0.0838	-0.0825	-0.0646	-0.0226	0.0288	0.0759	-0.1452	-0.119	0.11	-0.0895
DNAJB1	-0.0238	0.0778	-0.0582	0.0078	0.042	0.2236	-0.0594	-0.179	-0.0848	-0.0232	-0.1761	-0.1872	-0.0421	-0.1206	0.0047	-0.0925	-0.1092	0.3599	-0.0634	-0.1396	-0.0975	-0.1505	-0.0241	0.2105	0.0626	-0.0797	-0.0737	0.0182	-0.058	-0.1374	-0.0082	0.0302	-0.1705	-0.0895	-0.0787	-0.0049	0.0449	-0.0282	0.0794	0.0188	-0.2232	-0.1959	-0.1054	0.0343	0.0639	0.157	0.0476	0.0592	-0.0736
HSPH1	-0.0043	-0.144	0.1756	-0.3323	0.1684	0.1101	-0.2838	-0.2958	-0.2534	-0.1586	0.1733	-0.0564	-0.1017	-0.0382	-0.0138	0.2896	-0.0138	0.0057	-0.0342	-0.1935	-0.0987	-0.0813	-0.0899	0.0304	-0.0176	0.1732	0.1114	0.1286	-0.0284	-0.0079	-0.0608	0.0183	0.0286	0.032	0.1029	0.007	0.0707	-0.1841	-0.302	-0.1217	-0.1562	-0.0789	0.0613	0.1103	-0.0444	-0.3497	-0.2647	-0.133	-0.135
DNAJC5	0.0901	-0.0709	0.1345	-0.1674	0.293	-0.0197	-0.1786	-0.2357	-0.2551	-0.2954	0.2022	-0.0046	-0.1014	-0.0719	-0.1264	0.1868	0.1126	0.0407	0.0182	-0.1226	-0.1791	-0.1242	-0.0927	-0.1317	-0.1877	0.2818	0.0697	0.0609	-0.0988	-0.1183	-0.2398	-0.1445	0.0761	0.0208	0.0768	-0.0746	-0.0799	0.0591	-0.2276	-0.0083	-0.0604	0.0331	0.1497	-0.0365	-0.144	-0.3808	-0.3628	-0.28	-0.2214
PRDX4	0.0212	-0.0346	-0.1722	-0.0538	-0.1371	-0.0114	-0.2244	-0.223	0.1009	0.0255	-0.4035	-0.0218	-0.0637	-0.0441	-0.0519	-0.0658	-0.1015	-0.108	-0.1279	-0.1513	-0.0789	-0.1631	-0.1535	0.106	0.04	-0.1419	-0.1186	-0.0612	-0.0969	-0.1738	-0.0645	-0.1287	-0.1716	-0.1716	-0.1362	-0.0813	-0.0609	-0.2107	-0.0221	-0.1309	-0.2228	-0.0717	-0.1118	0.0193	-0.0726	0.1821	-0.0395	-0.0765	0.1321
MKKS	0.0046	-0.0569	-0.038	-0.1025	-0.1954	0.0097	0.0387	-0.0862	-0.0125	-0.028	-0.1576	-0.0084	-0.0874	-0.0899	-0.0834	-0.1776	-0.1216	-0.0953	-0.1312	-0.0902	-0.1479	-0.19	-0.1529	-0.0098	0.0016	-0.0484	-0.0752	0.0003	-0.1653	-0.1321	-0.0768	-0.1076	-0.1284	-0.1141	-0.1048	-0.0391	-0.0941	-0.1708	0.036	0.0533	-0.0214	0.0266	-0.17	0.0873	-0.0326	0.1149	-0.0711	0.0079	0.0858
PRDX6	-0.0043	0.026	-0.0651	0.0224	0.0525	0.0378	-0.0111	-0.039	0.0813	0.0653	-0.143	-0.1075	0.0435	0.081	-0.0971	-0.115	-0.1648	-0.0496	0.0416	-0.0584	-0.0981	-0.2309	-0.0992	-0.1019	-0.0341	0.0018	-0.1338	-0.0717	-0.1195	-0.0236	-0.0131	-0.0579	-0.1938	-0.1491	-0.1382	-0.1253	-0.171	-0.0628	-0.1594	-0.0166	-0.1804	-0.0656	-0.082	0.2076	0.0839	0.0949	0.1012	0.01	0.0296
CCT6B	0.2545	0.168	0.0591	0.0914	0.0077	-0.1299	-0.062	0.0694	0.0089	0.1743	-0.0913	0.1062	0.0728	-0.1106	-0.0477	-0.0762	-0.1724	-0.1689	-0.2032	-0.0809	-0.0696	-0.1269	-0.1722	0.082	0.0406	-0.0352	-0.0581	-0.0441	-0.1065	-0.1169	-0.0074	-0.0547	-0.109	-0.074	-0.074	-0.0266	-0.051	-0.0261	-0.0367	-0.0338	-0.0009	-0.1121	-0.1995	-0.076	-0.0899	0.0479	-0.1575	-0.1506	-0.1842
DNAJC30	0.127	0.0691	-0.1306	0.27	0.0297	0.1027	-0.117	0.018	-0.0893	-0.0367	-0.3695	-0.1643	-0.064	-0.3143	-0.2435	-0.2418	-0.1193	-0.1906	-0.2443	-0.1448	-0.0902	-0.3282	-0.2112	-0.0136	-0.2562	-0.0035	-0.0946	-0.0518	-0.1942	-0.1102	-0.2324	-0.2653	-0.177	-0.1196	-0.1128	-0.0613	-0.1703	0.0455	-0.0927	0.0347	-0.1534	-0.0854	-0.0797	-0.0391	-0.1596	-0.0944	-0.101	-0.1464	-0.1408
DNAJC8	-0.1594	-0.1949	-0.0156	-0.043	-0.0612	0.0965	-0.1196	0.0612	-0.1089	0.0602	-0.1962	-0.0761	-0.0457	-0.0732	-0.0572	-0.0072	0.0486	-0.0768	0.0344	-0.1195	-0.048	-0.0552	-0.0041	0.0796	0.1085	-0.0263	-0.0212	0.0892	0.0601	0.0794	0.0309	0.1151	-0.0516	0.0031	0.0215	0.0788	0.0328	-0.231	-0.1623	-0.161	0.1375	0.2177	-0.172	0.1253	-0.0927	0.1682	0.0416	0.1242	0.1488
HSPB11	-0.0038	-0.106	0.092	0.0795	0.1747	0.0674	-0.0299	0.0433	-0.1491	0.0574	-0.1733	0.0334	-0.0131	-0.0337	-0.1869	-0.0156	-0.1195	-0.0722	-0.0184	-0.2228	-0.0422	-0.2094	-0.0641	-0.0152	-0.0891	-0.0307	-0.0484	0.0289	-0.0737	0.0374	-0.1069	0.0418	-0.1567	-0.079	-0.0444	-0.0384	-0.0482	-0.156	-0.2792	-0.1538	0.1133	0.0608	-0.0654	0.0562	-0.0699	0.1014	-0.0948	-0.0431	-0.0022
DNAJC25	-0.1272	-0.1196	0.0736	-0.105	-0.1848	-0.0089	-0.0143	-0.0394	0.0068	-0.0118	-0.1074	0.147	-0.0751	0.0514	0.0376	-0.0625	-0.1039	-0.0123	0.0717	-0.1071	-0.0562	-0.1083	-0.0145	0.0943	0.037	-0.1139	-0.0901	-0.056	-0.0753	-0.0072	0.0048	0.0597	-0.1105	-0.0638	-0.0996	-0.0523	0.0079	-0.1742	0.01	-0.095	0.0023	-0.0148	-0.1326	0.1169	0.0382	0.151	0.0158	0.1923	0.0349
GPX4	0.2234	0.1209	0.0034	0.378	0.3079	0.2535	-0.2044	-0.0291	-0.163	0.094	-0.2268	-0.1506	-0.1075	-0.3054	-0.221	-0.2292	-0.1229	0.0013	-0.1433	-0.1093	-0.0225	-0.0756	-0.0653	0.077	-0.0586	0.1113	0.1389	0.171	0.1321	0.1782	0.0175	0.0276	0.0091	0.115	0.123	0.1852	0.1365	-0.0921	-0.2097	-0.2757	-0.179	-0.1909	-0.0549	-0.0186	-0.1323	0.0191	-0.1432	-0.1482	-0.1832
GPX1	0.0617	0.103	-0.1903	0.2898	0.0395	0.1691	-0.0855	-0.0593	-0.0229	0.1155	-0.4242	-0.2382	-0.0124	-0.2113	-0.2338	-0.2596	-0.1373	0.0692	-0.094	-0.0932	-0.0045	0.0034	0.0845	0.0806	-0.068	-0.0354	-0.0379	0.1021	0.1775	0.1335	0.073	-0.0285	0.005	0.0183	0.0144	0.1912	0.112	-0.0785	-0.0689	-0.0767	-0.2522	-0.1033	-0.0938	-0.0107	-0.1036	0.2074	0.1023	-0.0688	-0.0253
HSCB	0.0388	0.0102	-0.1739	0.2616	-0.1597	-0.0256	0.0643	0.2157	0.1517	0.2237	-0.3866	-0.049	-0.0289	-0.0251	-0.0522	-0.2797	-0.1635	-0.1397	-0.1154	0.001	0.1214	-0.1707	-0.1102	0.0777	0.0487	-0.1817	-0.1076	-0.0594	-0.0852	-0.0508	0.0229	-0.0818	-0.1765	-0.1349	-0.1203	-0.011	-0.0663	-0.0072	0.0769	-0.0533	0.0741	-0.0299	-0.1567	-0.0702	0.028	0.2239	0.1921	0.0943	0.166
DNAJC17	0.0182	-0.0885	-0.0757	0.3047	-0.0364	0.1082	0.1172	-0.0475	0.0336	-0.0802	-0.3242	-0.1102	0.0108	-0.2093	-0.2107	-0.2342	-0.134	0.1154	-0.0608	0.0434	-0.0502	-0.129	-0.1477	-0.0936	-0.1787	-0.1556	-0.0525	-0.0015	-0.0244	0.0951	0.0607	-0.0794	-0.045	-0.027	-0.0545	0.1093	0.0189	0.1148	0.1053	-0.0812	-0.1897	-0.0001	-0.0926	0.0227	0.3134	0.2959	0.1121	0.107	0.0302
PRDX1	-0.1034	-0.1599	-0.1658	0.0024	0.0034	0.2407	-0.1913	-0.0523	-0.1909	-0.0135	-0.4406	-0.2728	-0.0818	-0.1965	-0.2633	-0.0302	0.045	-0.1297	-0.067	-0.2914	-0.2078	-0.2685	-0.0316	-0.0987	-0.1692	-0.1724	-0.1939	-0.0875	-0.1083	-0.0282	-0.2448	-0.069	-0.2514	-0.2136	-0.1842	-0.1141	-0.141	-0.0679	-0.1187	-0.122	0.0941	0.2445	-0.0899	0.2278	-0.0434	0.1231	0.1667	0.1071	0.1581
SOD1	-0.0519	-0.0279	-0.1711	0.0316	-0.0221	0.1428	0.0167	0.1762	-0.1152	0.0313	-0.3184	-0.259	-0.044	-0.1513	-0.2042	-0.0232	0.0231	-0.0344	-0.0142	-0.2451	-0.1566	-0.2534	0.0069	-0.1341	-0.0024	-0.2328	-0.2425	-0.1749	-0.1031	-0.099	-0.1658	-0.1229	-0.2993	-0.2804	-0.2601	-0.1754	-0.1833	0.0602	0.0073	0.0235	0.0584	0.2356	-0.1116	0.1729	0.0737	0.1879	0.2705	0.1767	0.1698
PRDX2	-0.1363	-0.1041	-0.3448	0.0645	-0.0894	0.062	-0.2203	-0.1573	-0.0992	-0.0885	-0.5245	-0.2514	-0.126	-0.2062	-0.2168	-0.1228	-0.0243	-0.1367	-0.1783	-0.3427	-0.2527	-0.3433	-0.1687	-0.1316	-0.158	-0.2645	-0.2985	-0.255	-0.1784	-0.2392	-0.2666	-0.3206	-0.3212	-0.3397	-0.3312	-0.2023	-0.2554	0.0866	0.0824	0	-0.0852	0.2221	-0.1784	0.0558	-0.0399	0.2162	0.129	-0.0178	0.0313
TXN	-0.1316	-0.2426	-0.0906	-0.0405	-0.1403	0.181	-0.1001	-0.1573	-0.1526	-0.0863	-0.3804	-0.2181	-0.167	-0.221	-0.2443	-0.2142	-0.2607	-0.0923	-0.0828	-0.3631	-0.2815	-0.4292	-0.2399	-0.1472	-0.3429	-0.2585	-0.2683	-0.2038	-0.2273	-0.1918	-0.2772	-0.2413	-0.3738	-0.3579	-0.3006	-0.2284	-0.1984	-0.0367	-0.0357	-0.0943	-0.0161	0.1458	-0.1398	0.0738	0.048	0.2137	0.1364	0.0703	-0.0009
TXN2	-0.0716	-0.1905	-0.358	0.1599	-0.2039	-0.0111	0.0464	0.0681	-0.0358	-0.0446	-0.4788	-0.2488	-0.1235	-0.1767	-0.1616	-0.1524	-0.0096	-0.1737	-0.1977	-0.2394	-0.2474	-0.3241	-0.1806	-0.1074	-0.1749	-0.3275	-0.3557	-0.3045	-0.2302	-0.2226	-0.2781	-0.2878	-0.3724	-0.3663	-0.3661	-0.2681	-0.3241	0.204	0.1732	0.1018	0.0512	0.2689	-0.1469	0.0689	0.1148	0.2419	0.2927	0.0776	0.1192
HSPA8	-0.2619	-0.1997	-0.2725	-0.2875	-0.3715	-0.1588	-0.1147	-0.0418	-0.0781	0.0365	-0.0698	-0.1714	-0.0631	0.044	0.2222	0.0173	0.2857	0.0868	0.0905	-0.138	0.0313	0.1899	0.1017	0.212	0.2202	-0.139	-0.0652	-0.053	0.1256	-0.0591	0.0188	0.114	-0.0009	-0.0299	0.0014	-0.0388	0.0518	-0.1273	0.2702	0.0442	0.0688	0.1637	0.0051	0.0041	0.1188	0.0533	0.3027	0.1975	0.2592
HSP90AA1	-0.1713	-0.1754	-0.2625	-0.2139	-0.2775	0.0651	-0.0588	0.0204	0.0317	-0.031	-0.0792	-0.0609	-0.0231	0.09	0.1534	-0.094	0.0861	0.1171	0.182	-0.0203	0.0622	0.0474	0.1124	0.0018	0.1236	-0.1504	-0.0128	0.0083	0.0348	0.0126	0.1141	0.2124	-0.0384	0.0408	-0.0035	-0.0004	0.0766	-0.1684	0.144	-0.0606	0.0092	0.0553	0.0074	0.153	0.2704	0.0518	0.3597	0.348	0.3828
DNAJA1	-0.1771	-0.0981	-0.0281	-0.2672	-0.0911	0.1207	-0.0986	-0.0524	-0.0084	0.0182	0.0535	-0.071	-0.0645	0.0616	0.0827	0.0396	0.1156	0.1191	0.1155	-0.0789	0.0817	0.2143	0.2274	0.2136	0.1742	0.0211	0.0941	0.0938	0.2169	0.1706	0.1489	0.2986	0.1647	0.1684	0.1678	0.1276	0.2455	-0.229	-0.0412	-0.144	-0.0498	0.0164	-0.0019	0.2479	0.1678	0.0789	0.1977	0.3469	0.1998
HSP90B1	-0.2333	-0.1344	-0.2698	-0.2369	-0.1524	-0.1153	-0.0408	0.0694	0.2097	-0.075	-0.0757	-0.0586	0.0414	0.2889	0.1174	0.1678	0.5047	0.1307	0.2721	-0.0235	0.1164	0.1157	0.2005	0.0704	0.2589	-0.1324	-0.0686	-0.0033	0.0605	0.0021	0.074	0.038	0.0484	0.0004	-0.0318	-0.0429	0.06	-0.0469	0.173	0.0229	0.1225	0.245	0.2908	0.4095	0.1062	0.1885	0.3309	0.5881	1
HSPA5	-0.1627	-0.122	-0.117	-0.0781	-0.0074	0.0926	0.0834	0.1894	0.0976	0.0474	-0.0578	-0.0592	-0.0269	0.2687	0.1909	0.2682	0.4868	0.2458	0.2439	-0.0071	0.1008	0.1452	0.2447	0.22	0.2844	-0.1343	0.0091	0.0257	0.1258	0.1222	0.2232	0.2226	0.0896	0.1076	0.042	0.0551	0.1431	0.0043	0.1028	0.025	0.1049	0.121	-0.0306	0.3927	0.1977	0.2126	0.329	1	0.5881
HSPA4L	-0.241	-0.0809	-0.344	-0.063	-0.1942	0.0812	0.0355	0.1835	0.1762	0.0963	-0.1142	-0.0711	-0.0029	0.1962	0.1876	0.027	0.2194	0.1001	0.1655	-0.0577	0.0121	0.0127	0.098	-0.0702	0.0788	-0.2677	-0.1549	-0.1857	-0.0356	-0.059	-0.0394	0.0841	-0.0648	-0.1069	-0.1381	-0.1641	-0.1148	0.206	0.2757	-0.0029	0.2602	0.3458	0.0524	0.0385	0.2954	0.3326	1	0.329	0.3309
DNAJC1	-0.1079	-0.0934	-0.1276	0.1109	-0.0329	0.0858	0.1239	0.1172	0.2415	0.1294	-0.222	-0.0686	-0.0127	0.076	-0.0037	-0.0313	0.038	0.076	0.0309	-0.0202	0.0512	-0.0336	0.0061	0.0947	0.0588	-0.2551	-0.1541	-0.1076	0.007	-0.0104	0.0923	-0.0096	-0.0818	-0.1418	-0.1704	-0.0441	-0.0422	0.1467	0.2044	0.0045	-0.0153	0.0899	-0.0448	0.0842	0.0873	1	0.3326	0.2126	0.1885
DNAJA4	0.0266	-0.0747	-0.0098	-0.132	-0.0097	-0.0096	0.2982	0.011	0.1115	-0.0061	0.034	0.0285	0.0966	0.0986	0.0829	0.0244	0.0224	0.1048	0.0729	0.0291	-0.1442	-0.0753	-0.0823	-0.0424	-0.019	-0.1862	-0.1002	-0.1196	-0.1349	-0.1236	-0.0319	0.0916	-0.1109	-0.0838	-0.0837	-0.1577	-0.1172	0.1106	0.2473	0.0665	0.0763	0.1017	0.0249	0.1312	1	0.0873	0.2954	0.1977	0.1062
DNAJB11	-0.1834	-0.0468	-0.1028	-0.1531	0.0186	-0.0021	-0.0605	-0.0042	0.0099	-0.1213	0.0085	-0.191	0.0066	0.1562	-0.0398	0.2324	0.2962	0.0559	0.0696	-0.2143	-0.1481	-0.084	0.0852	-0.0624	0.1036	-0.1084	-0.1493	-0.0502	-0.05	-0.0423	0.0458	-0.057	-0.0644	-0.0577	-0.128	-0.0828	0.0059	-0.0578	-0.0406	0.0307	-0.156	0.0549	0.1797	1	0.1312	0.0842	0.0385	0.3927	0.4095
DNAJC14	-0.081	-0.041	-0.0217	-0.0834	0.1092	-0.1012	-0.0462	0.0106	0.0758	-0.1312	0.1249	-0.0075	0.0549	0.1459	-0.139	0.014	0.195	0.0938	0.193	-0.0189	0.0765	-0.004	-0.0491	-0.1063	-0.0588	0.0171	0.0168	0.0114	-0.0477	-0.0236	-0.0751	-0.1081	0.0479	0.005	0.0299	-0.0772	-0.0254	0.0456	0.1014	-0.0698	-0.058	0.0726	1	0.1797	0.0249	-0.0448	0.0524	-0.0306	0.2908
DNAJC11	-0.1684	-0.2836	-0.2376	-0.1678	-0.1038	-0.2037	0.0567	0.067	-0.0812	-0.1505	-0.0118	-0.0736	-0.0067	0.0477	-0.0672	0.0296	0.3029	-0.0667	0.094	-0.1586	-0.2479	-0.0796	0.0276	-0.4637	-0.2425	-0.2832	-0.3115	-0.3553	-0.1226	-0.194	-0.3018	-0.2299	-0.1111	-0.3098	-0.3184	-0.3422	-0.297	0.3357	0.1654	0.127	0.5726	1	0.0726	0.0549	0.1017	0.0899	0.3458	0.121	0.245
DNAJC16	-0.0311	-0.142	0.0047	-0.0584	-0.0258	-0.1688	0.1703	0.2848	-0.0928	0.0965	0.1905	0.1609	-0.0203	0.1555	0.1694	0.0588	0.1979	-0.1688	0.078	-0.0357	-0.0371	0.037	0.018	-0.1351	-0.0367	-0.1666	-0.1403	-0.2191	-0.0654	-0.0755	-0.1946	-0.0022	-0.124	-0.1965	-0.1709	-0.2801	-0.2037	0.2108	0.1139	0.0467	1	0.5726	-0.058	-0.156	0.0763	-0.0153	0.2602	0.1049	0.1225
DUOX2	-0.0429	0.0997	-0.0776	-0.1653	-0.1256	-0.2246	0.403	0.2267	0.153	0.1219	0.0799	-0.1223	0.01	0.0205	0.1752	0.0334	0.0224	-0.0973	-0.0721	0.0519	-0.0276	-0.016	0.1407	-0.0523	0.014	-0.2231	-0.2546	-0.2466	-0.1842	-0.1873	-0.0765	-0.1249	-0.1265	-0.2198	-0.2328	-0.2217	-0.2624	0.2028	0.2902	1	0.0467	0.127	-0.0698	0.0307	0.0665	0.0045	-0.0029	0.025	0.0229
DNAJC22	-0.1504	-0.0483	-0.24	-0.2081	-0.3375	-0.1604	0.0866	0.0734	0.1701	0.0286	-0.0162	-0.11	0.0826	0.0291	0.3191	-0.09	0.1142	-0.0095	-0.0228	0.0436	-0.0552	0.0452	-0.13	0.0646	0.1009	-0.3831	-0.2366	-0.2604	-0.1036	-0.2059	-0.0641	-0.0367	-0.1525	-0.1603	-0.2177	-0.1788	-0.1693	0.1616	1	0.2902	0.1139	0.1654	0.1014	-0.0406	0.2473	0.2044	0.2757	0.1028	0.173
GAK	0.0452	0.0392	-0.0381	0.1981	0.1175	-0.0291	0.1705	0.1866	0.0946	-0.0165	-0.0638	-0.1427	-0.11	-0.0155	-0.1175	0.1517	0.1306	-0.0867	-0.149	-0.0295	-0.2336	-0.2041	-0.0763	-0.2377	-0.2632	-0.228	-0.232	-0.3245	-0.1581	-0.2163	-0.2205	-0.3522	-0.1531	-0.2878	-0.2925	-0.3019	-0.2943	1	0.1616	0.2028	0.2108	0.3357	0.0456	-0.0578	0.1106	0.1467	0.206	0.0043	-0.0469
NOX4	0.0833	0.1768	0.166	0.0303	0.103	0.2381	-0.0773	-0.046	0.0215	0.1591	0.1663	0.0809	0.1764	-0.0228	0.085	0.0904	0.081	0.4052	0.3181	0.3099	0.3996	0.6137	0.4229	0.3626	0.3336	0.4683	0.6696	0.7276	0.6731	0.5987	0.7073	0.5715	0.7174	0.7676	0.7266	0.8283	1	-0.2943	-0.1693	-0.2624	-0.2037	-0.297	-0.0254	0.0059	-0.1172	-0.0422	-0.1148	0.1431	0.06
HSPB2	0.1037	0.2369	0.197	0.1358	0.1428	0.304	-0.0237	-0.0374	0.036	0.1658	0.0747	0.0697	0.1956	-0.0752	0.012	-0.0135	-0.0141	0.3055	0.2501	0.413	0.4005	0.5112	0.3002	0.3347	0.2564	0.569	0.7549	0.8161	0.545	0.6339	0.7054	0.5461	0.7531	0.8425	0.7897	1	0.8283	-0.3019	-0.1788	-0.2217	-0.2801	-0.3422	-0.0772	-0.0828	-0.1577	-0.0441	-0.1641	0.0551	-0.0429
HSPB8	0.093	0.2239	0.2806	0.0656	0.1706	0.2684	-0.0689	-0.0383	0.0144	0.1201	0.2197	0.1798	0.1972	-0.0102	0.0915	0.0412	0.0932	0.2696	0.3208	0.4828	0.3719	0.5361	0.294	0.3264	0.2677	0.7369	0.8885	0.8504	0.5538	0.6119	0.5507	0.5845	0.7306	0.9093	1	0.7897	0.7266	-0.2925	-0.2177	-0.2328	-0.1709	-0.3184	0.0299	-0.128	-0.0837	-0.1704	-0.1381	0.042	-0.0318
DNAJB5	0.1017	0.2361	0.2378	0.0595	0.1457	0.2601	-0.0776	-0.0038	0.0576	0.1536	0.2217	0.1916	0.2569	0	0.1407	0.0473	0.1255	0.3071	0.3273	0.489	0.3872	0.5988	0.3346	0.3404	0.3159	0.6709	0.8386	0.8245	0.58	0.6107	0.64	0.6408	0.7696	1	0.9093	0.8425	0.7676	-0.2878	-0.1603	-0.2198	-0.1965	-0.3098	0.005	-0.0577	-0.0838	-0.1418	-0.1069	0.1076	0.0004
HSPA12B	0.0567	0.1605	0.1709	-0.0207	0.0811	0.1544	-0.0036	0.0021	0.0858	0.0783	0.2205	0.1559	0.2292	0.0344	0.0808	0.0824	0.16	0.2716	0.3346	0.4315	0.3657	0.655	0.4207	0.1911	0.2319	0.558	0.6448	0.6262	0.5826	0.5712	0.569	0.5012	1	0.7696	0.7306	0.7531	0.7174	-0.1531	-0.1525	-0.1265	-0.124	-0.1111	0.0479	-0.0644	-0.1109	-0.0818	-0.0648	0.0896	0.0484
DNAJB4	0.0609	0.1258	0.1832	-0.0544	0.0466	0.2119	0.0265	0.1148	0.0942	0.2838	0.2219	0.2005	0.2156	0.1401	0.3553	0.1319	0.0937	0.3254	0.2449	0.3116	0.341	0.5147	0.3433	0.4623	0.4551	0.366	0.5021	0.5507	0.4609	0.5201	0.5326	1	0.5012	0.6408	0.5845	0.5461	0.5715	-0.3522	-0.0367	-0.1249	-0.0022	-0.2299	-0.1081	-0.057	0.0916	-0.0096	0.0841	0.2226	0.038
GPX8	0.0536	0.2111	0.1658	0.0407	0.0971	0.1378	0.1489	0.1044	0.2291	0.3348	0.1896	0.0865	0.2242	0.2307	0.2205	0.0764	0.0494	0.237	0.3169	0.42	0.4437	0.5184	0.3018	0.3169	0.3813	0.3018	0.5066	0.5308	0.5039	0.4762	1	0.5326	0.569	0.64	0.5507	0.7054	0.7073	-0.2205	-0.0641	-0.0765	-0.1946	-0.3018	-0.0751	0.0458	-0.0319	0.0923	-0.0394	0.2232	0.074
GPX3	0.0798	0.151	0.2926	0.1388	0.1477	0.2929	0.0585	0.1295	-0.0119	0.1748	0.105	0.069	0.1535	-0.0743	0.037	0.0397	0.0136	0.2858	0.2102	0.3534	0.3472	0.5448	0.3717	0.2887	0.2291	0.4603	0.5503	0.5906	0.5663	1	0.4762	0.5201	0.5712	0.6107	0.6119	0.6339	0.5987	-0.2163	-0.2059	-0.1873	-0.0755	-0.194	-0.0236	-0.0423	-0.1236	-0.0104	-0.059	0.1222	0.0021
DNAJC5B	0.0144	0.1074	0.0948	0.0385	0.038	0.1267	-0.0872	0.0511	0.0535	0.157	0.1281	0.0483	0.0835	-0.0194	0.1755	0.0624	0.1361	0.3243	0.2569	0.2598	0.2815	0.7838	0.5024	0.3224	0.3366	0.3919	0.4716	0.4798	1	0.5663	0.5039	0.4609	0.5826	0.58	0.5538	0.545	0.6731	-0.1581	-0.1036	-0.1842	-0.0654	-0.1226	-0.0477	-0.05	-0.1349	0.007	-0.0356	0.1258	0.0605
CRYAB	0.1157	0.221	0.2969	0.1179	0.2176	0.3762	-0.07	-0.0917	0.0048	0.0901	0.1176	0.1165	0.1807	-0.0656	-0.0038	0.0278	0.0382	0.3253	0.2353	0.4181	0.3124	0.3737	0.2029	0.3374	0.2176	0.6995	0.8383	1	0.4798	0.5906	0.5308	0.5507	0.6262	0.8245	0.8504	0.8161	0.7276	-0.3245	-0.2604	-0.2466	-0.2191	-0.3553	0.0114	-0.0502	-0.1196	-0.1076	-0.1857	0.0257	-0.0033
HSPB7	0.1635	0.2882	0.3075	0.1524	0.2543	0.3069	-0.051	-0.0404	0.0542	0.1455	0.2304	0.2022	0.1578	-0.0192	0.0447	0.0138	0.0496	0.1966	0.2664	0.4287	0.3363	0.4035	0.1678	0.2622	0.1882	0.7377	1	0.8383	0.4716	0.5503	0.5066	0.5021	0.6448	0.8386	0.8885	0.7549	0.6696	-0.232	-0.2366	-0.2546	-0.1403	-0.3115	0.0168	-0.1493	-0.1002	-0.1541	-0.1549	0.0091	-0.0686
HSPB6	0.1488	0.2362	0.3114	0.0902	0.2035	0.2232	-0.0873	-0.084	0.0004	-0.0135	0.1879	0.1566	0.0832	-0.0589	0.0213	0.0407	0.033	0.1445	0.1926	0.3439	0.1673	0.3235	0.1441	0.1816	0.1577	1	0.7377	0.6995	0.3919	0.4603	0.3018	0.366	0.558	0.6709	0.7369	0.569	0.4683	-0.228	-0.3831	-0.2231	-0.1666	-0.2832	0.0171	-0.1084	-0.1862	-0.2551	-0.2677	-0.1343	-0.1324
HSPA13	-0.1527	0.0193	0.0032	-0.1791	-0.1732	-0.0816	-0.0538	0.2197	0.2487	0.192	0.1342	0.097	0.0857	0.2955	0.4972	0.2714	0.2376	0.192	0.1602	0.2048	0.3471	0.4274	0.3343	0.5637	1	0.1577	0.1882	0.2176	0.3366	0.2291	0.3813	0.4551	0.2319	0.3159	0.2677	0.2564	0.3336	-0.2632	0.1009	0.014	-0.0367	-0.2425	-0.0588	0.1036	-0.019	0.0588	0.0788	0.2844	0.2589
DNAJB9	-0.0286	0.0493	0.1746	0.0102	-0.0125	0.158	-0.0466	0.0672	0.0986	0.2564	-0.0089	0.0262	0.0307	0.0938	0.3799	0.2419	0.1028	0.1803	0.0166	0.1094	0.2647	0.3109	0.2123	1	0.5637	0.1816	0.2622	0.3374	0.3224	0.2887	0.3169	0.4623	0.1911	0.3404	0.3264	0.3347	0.3626	-0.2377	0.0646	-0.0523	-0.1351	-0.4637	-0.1063	-0.0624	-0.0424	0.0947	-0.0702	0.22	0.0704
SOD2	-0.1258	0.1286	-0.0224	-0.0716	-0.0355	0.0009	0.0494	0.2074	0.0718	0.1669	0.0835	-0.042	0.0906	0.0926	0.1355	0.2039	0.2151	0.2929	0.2353	0.0632	0.3027	0.5699	1	0.2123	0.3343	0.1441	0.1678	0.2029	0.5024	0.3717	0.3018	0.3433	0.4207	0.3346	0.294	0.3002	0.4229	-0.0763	-0.13	0.1407	0.018	0.0276	-0.0491	0.0852	-0.0823	0.0061	0.098	0.2447	0.2005
CYBB	-0.0383	0.1387	0.0774	-0.1362	-0.1037	-0.0491	0.021	0.1292	0.0883	0.2241	0.2968	0.1637	0.136	0.1018	0.3504	0.1041	0.2194	0.2908	0.2806	0.3538	0.3856	1	0.5699	0.3109	0.4274	0.3235	0.4035	0.3737	0.7838	0.5448	0.5184	0.5147	0.655	0.5988	0.5361	0.5112	0.6137	-0.2041	0.0452	-0.016	0.037	-0.0796	-0.004	-0.084	-0.0753	-0.0336	0.0127	0.1452	0.1157
DNAJC18	0.0642	0.2446	0.0379	0.0208	0.0187	0.0432	0.0461	0.2335	0.248	0.3501	0.1474	0.2285	0.1676	0.1823	0.2181	-0.0257	-0.0615	0.0963	0.1904	0.2743	1	0.3856	0.3027	0.2647	0.3471	0.1673	0.3363	0.3124	0.2815	0.3472	0.4437	0.341	0.3657	0.3872	0.3719	0.4005	0.3996	-0.2336	-0.0552	-0.0276	-0.0371	-0.2479	0.0765	-0.1481	-0.1442	0.0512	0.0121	0.1008	0.1164
HSPA2	0.1272	0.2485	0.281	0.0471	-0.0146	0.0425	0.2092	0.1291	0.2752	0.1326	0.1817	0.1602	0.1845	0.0739	0.1012	-0.0492	-0.016	0.0283	0.1779	1	0.2743	0.3538	0.0632	0.1094	0.2048	0.3439	0.4287	0.4181	0.2598	0.3534	0.42	0.3116	0.4315	0.489	0.4828	0.413	0.3099	-0.0295	0.0436	0.0519	-0.0357	-0.1586	-0.0189	-0.2143	0.0291	-0.0202	-0.0577	-0.0071	-0.0235
SACS	-0.1422	-0.0658	-0.0436	-0.1651	-0.0185	-0.0364	0.102	0.0717	0.0628	0.0285	0.1223	0.1424	0.2002	0.3104	0.0519	0.071	0.1863	0.2616	1	0.1779	0.1904	0.2806	0.2353	0.0166	0.1602	0.1926	0.2664	0.2353	0.2569	0.2102	0.3169	0.2449	0.3346	0.3273	0.3208	0.2501	0.3181	-0.149	-0.0228	-0.0721	0.078	0.094	0.193	0.0696	0.0729	0.0309	0.1655	0.2439	0.2721
HSPA6	-0.0519	0.0027	0.0266	-0.0672	0.0558	0.1574	0.034	-0.0609	-0.0593	-0.0689	-0.0012	0.0155	0.1264	-0.0049	0.0195	0.0406	0.1848	1	0.2616	0.0283	0.0963	0.2908	0.2929	0.1803	0.192	0.1445	0.1966	0.3253	0.3243	0.2858	0.237	0.3254	0.2716	0.3071	0.2696	0.3055	0.4052	-0.0867	-0.0095	-0.0973	-0.1688	-0.0667	0.0938	0.0559	0.1048	0.076	0.1001	0.2458	0.1307
HYOU1	-0.1927	-0.1164	-0.1175	-0.0706	0.0155	-0.0777	-0.0378	0.0673	0.0398	-0.1271	0.0442	-0.1028	-0.0522	0.2116	0.1045	0.4465	1	0.1848	0.1863	-0.016	-0.0615	0.2194	0.2151	0.1028	0.2376	0.033	0.0496	0.0382	0.1361	0.0136	0.0494	0.0937	0.16	0.1255	0.0932	-0.0141	0.081	0.1306	0.1142	0.0224	0.1979	0.3029	0.195	0.2962	0.0224	0.038	0.2194	0.4868	0.5047
DNAJC3	-0.0353	-0.0652	0.0976	-0.0645	0.1641	0.0103	-0.0383	0.0255	0.0464	-0.0173	0.0762	-0.0468	-0.0135	0.2504	0.1566	1	0.4465	0.0406	0.071	-0.0492	-0.0257	0.1041	0.2039	0.2419	0.2714	0.0407	0.0138	0.0278	0.0624	0.0397	0.0764	0.1319	0.0824	0.0473	0.0412	-0.0135	0.0904	0.1517	-0.09	0.0334	0.0588	0.0296	0.014	0.2324	0.0244	-0.0313	0.027	0.2682	0.1678
DNAJB14	-0.0732	-0.0202	-0.0403	-0.2695	-0.2182	-0.1504	0.0016	0.1794	0.1877	0.3726	0.2894	0.1551	0.0807	0.2547	1	0.1566	0.1045	0.0195	0.0519	0.1012	0.2181	0.3504	0.1355	0.3799	0.4972	0.0213	0.0447	-0.0038	0.1755	0.037	0.2205	0.3553	0.0808	0.1407	0.0915	0.012	0.085	-0.1175	0.3191	0.1752	0.1694	-0.0672	-0.139	-0.0398	0.0829	-0.0037	0.1876	0.1909	0.1174
DNAJC10	-0.181	-0.078	-0.126	-0.1625	0.0456	-0.2418	0.1179	0.0982	0.2863	0.0988	0.1535	0.2717	0.0585	1	0.2547	0.2504	0.2116	-0.0049	0.3104	0.0739	0.1823	0.1018	0.0926	0.0938	0.2955	-0.0589	-0.0192	-0.0656	-0.0194	-0.0743	0.2307	0.1401	0.0344	0	-0.0102	-0.0752	-0.0228	-0.0155	0.0291	0.0205	0.1555	0.0477	0.1459	0.1562	0.0986	0.076	0.1962	0.2687	0.2889
NOX5	0.0299	0.0295	0.0207	-0.0629	0.0015	0.0816	0.0949	0.069	0.1003	0.1062	0.0676	0.1207	1	0.0585	0.0807	-0.0135	-0.0522	0.1264	0.2002	0.1845	0.1676	0.136	0.0906	0.0307	0.0857	0.0832	0.1578	0.1807	0.0835	0.1535	0.2242	0.2156	0.2292	0.2569	0.1972	0.1956	0.1764	-0.11	0.0826	0.01	-0.0203	-0.0067	0.0549	0.0066	0.0966	-0.0127	-0.0029	-0.0269	0.0414
DNAJC27	0.1484	0.0677	0.1574	0.1012	0.067	-0.1712	0.1107	0.1089	0.0576	0.0134	0.1973	1	0.1207	0.2717	0.1551	-0.0468	-0.1028	0.0155	0.1424	0.1602	0.2285	0.1637	-0.042	0.0262	0.097	0.1566	0.2022	0.1165	0.0483	0.069	0.0865	0.2005	0.1559	0.1916	0.1798	0.0697	0.0809	-0.1427	-0.11	-0.1223	0.1609	-0.0736	-0.0075	-0.191	0.0285	-0.0686	-0.0711	-0.0592	-0.0586
DNAJC13	0.0205	0.0378	0.297	-0.2708	0.0809	-0.1078	0.149	0.1027	-0.0442	0.0385	1	0.1973	0.0676	0.1535	0.2894	0.0762	0.0442	-0.0012	0.1223	0.1817	0.1474	0.2968	0.0835	-0.0089	0.1342	0.1879	0.2304	0.1176	0.1281	0.105	0.1896	0.2219	0.2205	0.2217	0.2197	0.0747	0.1663	-0.0638	-0.0162	0.0799	0.1905	-0.0118	0.1249	0.0085	0.034	-0.222	-0.1142	-0.0578	-0.0757
BBS12	0.1509	0.3727	0.1538	0.0765	0.0602	-0.004	0.1352	0.3752	0.2332	1	0.0385	0.0134	0.1062	0.0988	0.3726	-0.0173	-0.1271	-0.0689	0.0285	0.1326	0.3501	0.2241	0.1669	0.2564	0.192	-0.0135	0.1455	0.0901	0.157	0.1748	0.3348	0.2838	0.0783	0.1536	0.1201	0.1658	0.1591	-0.0165	0.0286	0.1219	0.0965	-0.1505	-0.1312	-0.1213	-0.0061	0.1294	0.0963	0.0474	-0.075
DNAJC12	-0.0032	0.2097	0.0317	-0.0339	-0.0565	-0.0758	0.1012	0.1139	1	0.2332	-0.0442	0.0576	0.1003	0.2863	0.1877	0.0464	0.0398	-0.0593	0.0628	0.2752	0.248	0.0883	0.0718	0.0986	0.2487	0.0004	0.0542	0.0048	0.0535	-0.0119	0.2291	0.0942	0.0858	0.0576	0.0144	0.036	0.0215	0.0946	0.1701	0.153	-0.0928	-0.0812	0.0758	0.0099	0.1115	0.2415	0.1762	0.0976	0.2097
DNAJC28	0.053	0.0959	0.0568	0.1092	0.0819	-0.12	0.2881	1	0.1139	0.3752	0.1027	0.1089	0.069	0.0982	0.1794	0.0255	0.0673	-0.0609	0.0717	0.1291	0.2335	0.1292	0.2074	0.0672	0.2197	-0.084	-0.0404	-0.0917	0.0511	0.1295	0.1044	0.1148	0.0021	-0.0038	-0.0383	-0.0374	-0.046	0.1866	0.0734	0.2267	0.2848	0.067	0.0106	-0.0042	0.011	0.1172	0.1835	0.1894	0.0694
DUOX1	0.1087	0.1022	0.1714	0.1147	0.0692	-0.0788	1	0.2881	0.1012	0.1352	0.149	0.1107	0.0949	0.1179	0.0016	-0.0383	-0.0378	0.034	0.102	0.2092	0.0461	0.021	0.0494	-0.0466	-0.0538	-0.0873	-0.051	-0.07	-0.0872	0.0585	0.1489	0.0265	-0.0036	-0.0776	-0.0689	-0.0237	-0.0773	0.1705	0.0866	0.403	0.1703	0.0567	-0.0462	-0.0605	0.2982	0.1239	0.0355	0.0834	-0.0408
HSPB1	0.11	0.0823	0.16	0.257	0.3784	1	-0.0788	-0.12	-0.0758	-0.004	-0.1078	-0.1712	0.0816	-0.2418	-0.1504	0.0103	-0.0777	0.1574	-0.0364	0.0425	0.0432	-0.0491	0.0009	0.158	-0.0816	0.2232	0.3069	0.3762	0.1267	0.2929	0.1378	0.2119	0.1544	0.2601	0.2684	0.304	0.2381	-0.0291	-0.1604	-0.2246	-0.1688	-0.2037	-0.1012	-0.0021	-0.0096	0.0858	0.0812	0.0926	-0.1153
DNAJB2	0.3429	0.1488	0.2483	0.3786	1	0.3784	0.0692	0.0819	-0.0565	0.0602	0.0809	0.067	0.0015	0.0456	-0.2182	0.1641	0.0155	0.0558	-0.0185	-0.0146	0.0187	-0.1037	-0.0355	-0.0125	-0.1732	0.2035	0.2543	0.2176	0.038	0.1477	0.0971	0.0466	0.0811	0.1457	0.1706	0.1428	0.103	0.1175	-0.3375	-0.1256	-0.0258	-0.1038	0.1092	0.0186	-0.0097	-0.0329	-0.1942	-0.0074	-0.1524
DNAJC4	0.3089	0.221	0.1249	1	0.3786	0.257	0.1147	0.1092	-0.0339	0.0765	-0.2708	0.1012	-0.0629	-0.1625	-0.2695	-0.0645	-0.0706	-0.0672	-0.1651	0.0471	0.0208	-0.1362	-0.0716	0.0102	-0.1791	0.0902	0.1524	0.1179	0.0385	0.1388	0.0407	-0.0544	-0.0207	0.0595	0.0656	0.1358	0.0303	0.1981	-0.2081	-0.1653	-0.0584	-0.1678	-0.0834	-0.1531	-0.132	0.1109	-0.063	-0.0781	-0.2369
HSPA1L	0.2383	0.192	1	0.1249	0.2483	0.16	0.1714	0.0568	0.0317	0.1538	0.297	0.1574	0.0207	-0.126	-0.0403	0.0976	-0.1175	0.0266	-0.0436	0.281	0.0379	0.0774	-0.0224	0.1746	0.0032	0.3114	0.3075	0.2969	0.0948	0.2926	0.1658	0.1832	0.1709	0.2378	0.2806	0.197	0.166	-0.0381	-0.24	-0.0776	0.0047	-0.2376	-0.0217	-0.1028	-0.0098	-0.1276	-0.344	-0.117	-0.2698
SOD3	0.3249	1	0.192	0.221	0.1488	0.0823	0.1022	0.0959	0.2097	0.3727	0.0378	0.0677	0.0295	-0.078	-0.0202	-0.0652	-0.1164	0.0027	-0.0658	0.2485	0.2446	0.1387	0.1286	0.0493	0.0193	0.2362	0.2882	0.221	0.1074	0.151	0.2111	0.1258	0.1605	0.2361	0.2239	0.2369	0.1768	0.0392	-0.0483	0.0997	-0.142	-0.2836	-0.041	-0.0468	-0.0747	-0.0934	-0.0809	-0.122	-0.1344
HSPB9	1	0.3249	0.2383	0.3089	0.3429	0.11	0.1087	0.053	-0.0032	0.1509	0.0205	0.1484	0.0299	-0.181	-0.0732	-0.0353	-0.1927	-0.0519	-0.1422	0.1272	0.0642	-0.0383	-0.1258	-0.0286	-0.1527	0.1488	0.1635	0.1157	0.0144	0.0798	0.0536	0.0609	0.0567	0.1017	0.093	0.1037	0.0833	0.0452	-0.1504	-0.0429	-0.0311	-0.1684	-0.081	-0.1834	0.0266	-0.1079	-0.241	-0.1627	-0.2333
[truncated: 74 more columns]

## Sheet: ESCA
	DNAJC22	DNAJC1	DNAJC15	CAT	DNAJC3	GAK	DUOX2	DNAJC16	DNAJC28	DNAJB13	HSPB9	GSTT1	NOX1	HYOU1	PRDX4	PRDX3	DNAJC12	DNAJC10	DNAJC6	SEC63	HSP90B1	DUOX1	HSPA4L	DNAJB1	HSPB1	NFE2L2	DNAJB6	DNAJC4	GPX4	HSCB	DNAJC8	HSPB11	SOD2	GPX3	NOX5	DNAJB4	HSPB8	CRYAB	HSPA2	DNAJB5	HSPB3	BBS12	DNAJB9	SOD3	HSPB6	HSPA12B	CYBB	DNAJC5B	DNAJC18
CCT8	-0.2369	-0.0757	0.0078	-0.1744	-0.2649	-0.2068	-0.1864	0.0053	0.0803	-0.0404	-0.0308	0.0571	-0.0134	0.0294	0.1635	0.083	-0.0353	-0.0719	-0.0447	0.1693	0.0815	-0.0195	0.0406	0.0738	0.1938	-0.0695	0.2122	0.1359	0.1826	0.284	0.4221	0.3586	-0.0416	-0.0442	0.1119	0.078	-0.0157	0.0685	0.0908	0.0636	0.0788	-0.1389	-0.1312	-0.255	-0.1413	-0.2975	-0.129	-0.1176	-0.0984
SOD1	-0.0742	-0.0527	0.0319	0.0908	-0.1633	-0.0803	-0.0038	0.0167	0.1549	-0.0528	0.0358	0.0892	0.0677	-0.0012	0.1618	0.184	-0.1229	-0.0255	-0.0413	0.057	0.049	-0.0379	-0.0829	-0.016	0.0873	-0.017	0.0984	0.2157	0.2364	0.3156	0.2508	0.1915	-0.0887	-0.1467	-0.0157	0.025	-0.1783	-0.061	-0.1395	-0.0688	0.1278	-0.0289	-0.0745	-0.0044	-0.1	-0.1161	-0.1829	-0.0912	-0.047
TRAP1	-0.1334	-0.162	-0.0168	-0.1415	-0.2971	-0.1004	-0.1058	-0.2066	-0.2898	-0.0711	-0.1311	-0.0334	-0.0702	0.0763	0.104	0.2142	-0.0967	-0.2034	-0.2501	-0.1479	-0.0449	-0.0299	0.107	0.1178	0.1885	0.0516	-0.0003	0.1768	0.1934	0.2187	0.1861	0.133	-0.0794	-0.2524	-0.0819	-0.0596	-0.1592	-0.0718	-0.062	-0.0352	-0.0315	-0.3272	-0.3814	-0.2425	-0.2643	-0.2855	-0.306	-0.2109	-0.3147
DNAJA3	-0.1579	-0.2252	-0.1042	-0.0805	-0.1948	-0.0379	-0.0975	-0.1396	-0.2173	-0.1078	-0.0694	-0.0253	-0.0986	-0.0558	0.0344	0.1349	-0.1541	-0.1945	-0.2504	-0.1755	-0.0502	0.0623	0.1187	0.157	0.2177	0.1802	-0.0321	0.1162	0.0401	0.1589	0.1206	0.1611	-0.0182	-0.2277	0.0178	0.002	-0.1362	-0.0572	-0.0061	0.0122	-0.0289	-0.1949	-0.2881	-0.2811	-0.2835	-0.3148	-0.296	-0.2219	-0.2923
GSS	-0.1022	-0.1109	0.0852	-0.0327	-0.1021	0.0508	-0.0753	-0.1141	0.0145	-0.0563	-0.0566	0.0598	-0.0227	0.1216	0.0704	0.1543	-0.1142	-0.2121	-0.1184	-0.1499	0.024	0.0604	-0.0243	-0.0899	0.136	-0.0293	0.0293	0.1851	0.145	0.0415	0.1946	0.0464	-0.2095	-0.1135	-0.0198	-0.2243	-0.1656	-0.0159	-0.115	-0.1385	-0.0412	-0.1979	-0.3314	-0.2221	-0.2629	-0.245	-0.3494	-0.2213	-0.2234
DNAJC30	-0.196	-0.1264	-0.1334	-0.1744	-0.3223	-0.2414	-0.135	-0.2314	0.0152	-0.0238	0.0233	0.0703	-0.0761	0.0703	0.0753	0.0491	-0.1159	-0.1782	-0.1308	-0.2724	-0.0469	0.0033	-0.0992	-0.1084	0.2499	0.11	0.1904	0.2839	0.2888	0.3152	0.2264	0.1724	-0.0381	-0.1099	0.0019	0.034	-0.0467	0.0448	-0.0066	0.0969	0.1288	-0.2438	-0.0682	-0.0483	0.0208	0.0027	-0.0768	-0.0538	-0.0192
DNAJC19	-0.2528	-0.2444	-0.1961	0.0236	-0.2787	-0.232	-0.1024	-0.3255	-0.143	-0.0618	-0.059	-0.0116	-0.0943	-0.1253	0.0161	0.0714	-0.0635	-0.0919	-0.1361	-0.1773	0.1239	0.0024	0.0492	0.0172	0.2043	0.2734	0.1185	0.2085	0.1777	0.2532	0.1531	0.2483	-0.06	-0.1096	-0.2126	0.042	-0.0971	-0.0062	-0.1542	0.0286	0.0264	-0.2076	-0.221	-0.2092	-0.1516	-0.2201	-0.2033	-0.1602	0.0277
PRDX5	-0.1753	-0.131	-0.0917	-0.1443	-0.2524	-0.0541	0.0606	-0.2847	-0.0334	-0.1528	-0.063	-0.0357	-0.0941	-0.0636	0.0023	-0.0741	-0.1703	-0.3119	-0.2649	-0.1471	-0.1886	0.2964	0.1995	0.1553	0.374	0.1273	0.2123	0.499	0.2019	0.1893	0.2665	0.147	-0.0406	-0.048	0.156	-0.0584	0.1141	0.1233	0.0955	0.1307	0.1951	-0.2722	-0.1834	-0.1518	-0.1973	-0.2503	-0.2402	-0.2558	-0.1565
TXN2	-0.1343	-0.1554	-0.0267	-0.0201	-0.2554	-0.0591	0.0234	-0.2575	-0.0615	-0.1405	0.0231	0.0933	-0.0778	0.0053	0.1417	0.1069	-0.1324	-0.3255	-0.2778	-0.2723	-0.1385	0.1037	0.0362	0.0399	0.2934	0.1696	0.1445	0.4074	0.2877	0.4813	0.2612	0.1651	-0.1059	-0.0188	-0.0343	-0.1342	0.0702	0.1165	-0.0197	0.0151	0.1251	-0.3775	-0.1855	-0.137	-0.0973	-0.1101	-0.1968	-0.2347	-0.0902
DNAJC17	-0.142	0.0146	0.1134	-0.2097	-0.1954	-0.0611	-0.0247	-0.2235	-0.0451	-0.0079	0.0959	-0.0074	0.0336	-0.0486	0.1525	0.0294	-0.0033	-0.2678	-0.1991	-0.1652	-0.1022	0.1837	-0.0213	0.0503	0.2462	-0.0725	0.1183	0.2947	0.1962	0.2171	0.3068	0.2391	-0.0284	-0.0094	0.1409	-0.1105	-0.0034	0.0954	0.0145	0.0686	0.0769	-0.2008	-0.1159	-0.1432	-0.0902	-0.0894	-0.0969	-0.129	-0.1921
PRDX2	-0.066	-0.1188	0.0342	0.0618	-0.2025	0.01	0.0453	-0.2276	-0.2078	-0.0695	-0.0332	0.0803	0.0103	0.078	0.1791	0.0822	-0.1236	-0.2652	-0.1635	-0.1065	-0.0511	-0.0068	0.1482	0.173	0.1868	0.0909	0.0697	0.217	0.3256	0.1875	0.1261	0.0742	-0.0696	-0.0778	-0.1874	-0.178	-0.0419	0.0258	-0.1179	-0.1408	0.0216	-0.3943	-0.3061	-0.1721	-0.2402	-0.216	-0.2843	-0.2529	-0.1579
PRDX6	-0.4491	-0.3575	-0.3101	-0.0848	-0.3626	-0.3082	-0.2217	-0.2417	-0.1388	-0.1604	-0.046	-0.0788	-0.0186	-0.1529	-0.0801	-0.1139	-0.0293	-0.201	-0.0455	-0.0811	0.0322	0.0942	0.2514	0.272	0.3667	0.3879	0.327	0.1866	0.304	0.2579	0.157	0.2166	0.0452	0.118	0.1243	0.3303	0.1404	0.2459	0.182	0.2092	0.2747	-0.1621	-0.1833	-0.1916	-0.04	-0.2177	-0.182	-0.2073	0.0414
PRDX1	-0.4135	-0.3141	-0.2113	-0.1209	-0.3089	-0.2091	-0.0165	-0.1511	-0.1218	-0.0893	-0.1629	-0.1665	-0.1272	-0.0975	-0.0833	-0.0766	-0.1408	-0.2631	-0.1495	-0.1875	-0.0522	0.2483	0.2008	0.2319	0.4464	0.3355	0.3034	0.2236	0.2371	0.2472	0.2564	0.3295	-0.0138	0.1374	0.1824	0.2697	0.1463	0.2138	0.0831	0.1019	0.2575	-0.3656	-0.1407	-0.1846	-0.1627	-0.2518	-0.1233	-0.1036	-0.1261
TXN	-0.3197	-0.2822	-0.0838	-0.208	-0.3177	-0.1437	-0.026	-0.2929	-0.1971	-0.1972	-0.2038	-0.0894	-0.0342	-0.2584	-0.1261	-0.1831	-0.2182	-0.4377	-0.262	-0.2818	-0.2957	0.3415	0.2695	0.3824	0.4627	0.3089	0.3244	-0.001	0.1355	0.1801	0.0904	0.0433	-0.0427	0.0985	0.1306	0.1354	0.108	0.2234	-0.0365	0.0824	0.1627	-0.3046	-0.2444	-0.1564	-0.2249	-0.3296	-0.2173	-0.2335	-0.2802
TCP1	-0.1108	0.0149	0.0053	-0.0391	-0.229	-0.1586	-0.0728	0.0059	-0.2026	-0.0976	-0.1256	-0.0761	-0.0059	0.1032	0.1087	0.1794	-0.0754	-0.128	0.0303	0.3447	0.2564	0.0088	0.2395	0.2051	0.1048	-0.0744	0.0648	-0.1387	0.0728	0.0425	0.2202	0.1003	0.08	-0.0659	0.0972	0.0829	-0.0333	-0.013	-0.0304	-0.0453	-0.0789	-0.1937	-0.2231	-0.3589	-0.3074	-0.2576	-0.2258	-0.1932	-0.2411
CCT3	-0.123	-0.0831	-0.0038	0.0153	-0.2222	-0.0578	-0.1087	0.0341	-0.2176	-0.0834	-0.023	-0.041	-0.028	0.073	0.1448	0.2033	-0.0703	-0.1344	0.0377	0.0952	0.0783	-0.0729	0.1138	0.0816	0.0316	-0.029	0.0774	0.0365	0.1205	0.0492	0.1752	0.0282	-0.1363	-0.1983	0.0801	-0.048	-0.199	-0.1935	-0.0843	-0.1146	-0.104	-0.1729	-0.2648	-0.3231	-0.3017	-0.3625	-0.341	-0.2558	-0.2874
DNAJC9	-0.1522	-0.12	-0.0315	-0.0359	-0.2845	-0.1726	-0.2727	-0.1504	-0.3501	0.0445	-0.0868	-0.1485	-0.0952	0.002	0.1142	0.2515	-0.0656	-0.1257	-0.0937	-0.1221	0.0774	-0.1124	0.0912	0.0796	0.079	-0.0432	-0.0426	-0.0138	0.1902	0.1268	0.1832	0.2206	-0.0275	-0.3002	-0.034	-0.0742	-0.2479	-0.1789	0.0144	-0.0586	-0.1132	-0.2392	-0.4042	-0.3005	-0.2831	-0.3038	-0.1218	-0.1562	-0.1701
CCT2	-0.0015	0.0159	0.0106	0.0301	-0.1531	-0.155	-0.2042	-0.0367	-0.2639	-0.0174	-0.0817	0.0092	-0.076	0.164	0.1885	0.2001	0.0005	0.1025	0.0203	0.2599	0.3553	-0.2117	0.0769	0.0462	-0.0628	-0.1049	0.013	-0.179	0.0196	0.1837	0.1368	0.0794	-0.1637	-0.3003	-0.0966	-0.0283	-0.1886	-0.1928	-0.0162	-0.0756	-0.1703	-0.2939	-0.2705	-0.3659	-0.3192	-0.1845	-0.2384	-0.2572	-0.111
HSPA9	-0.0184	0.0166	-0.0545	-0.0319	-0.0573	-0.0767	-0.0229	-0.0307	-0.1071	-0.0256	-0.0923	-0.0254	-0.0525	0.1101	0.0212	0.115	-0.1181	-0.0763	0.0049	0.154	0.1171	-0.0404	0.0877	0.0947	0.0345	0.0062	-0.0104	-0.1369	-0.048	-0.0405	0.016	-0.0308	-0.0261	-0.1256	-0.0114	0.0017	-0.1657	-0.1122	-0.1168	-0.0788	-0.1101	-0.1594	-0.1394	-0.3085	-0.2563	-0.212	-0.1712	-0.0872	-0.0247
CCT4	-0.3378	-0.2563	-0.1369	-0.2087	-0.3218	-0.3251	-0.3654	-0.2123	-0.29	-0.1807	-0.2366	-0.151	-0.1977	-0.013	0.001	0.029	-0.1533	-0.1077	-0.0752	0.0917	0.1436	0.0406	0.2915	0.2701	0.3109	0.0676	0.1877	0.0699	0.1893	0.2082	0.2419	0.2255	-0.0364	-0.1012	0.1444	0.2385	-0.0762	0.0814	0.1601	0.1159	0.108	-0.1945	-0.1838	-0.3291	-0.2868	-0.315	-0.2535	-0.1986	-0.0765
CCT7	-0.1977	-0.2508	0.0199	-0.1747	-0.3006	-0.1883	-0.3003	-0.2331	-0.3553	-0.1249	-0.1186	-0.0997	-0.1344	0.0507	0.1965	0.0838	-0.0697	-0.1359	-0.1577	-0.0279	0.0626	-0.0364	0.1809	0.1742	0.2625	-0.0138	0.189	0.0933	0.2401	0.1955	0.162	0.1295	-0.1259	-0.1655	0.067	-0.0316	-0.1417	-0.0043	0.0141	-0.0238	0.0099	-0.3024	-0.2867	-0.2778	-0.2965	-0.2794	-0.2941	-0.2467	-0.1724
CCT5	-0.3203	-0.301	-0.1266	-0.1799	-0.1994	-0.2999	-0.3119	-0.208	-0.2801	-0.1581	-0.1838	-0.1181	-0.1965	-0.0046	-0.0481	-0.0472	-0.1011	-0.0798	-0.1095	-0.0362	0.1062	0.068	0.2214	0.097	0.2416	0.0928	0.1412	0.1395	0.1521	0.1785	0.2664	0.2182	-0.0831	-0.1539	0.1489	0.1956	-0.0666	0.0258	0.2108	0.1616	0.1253	-0.1572	-0.2653	-0.2781	-0.2871	-0.267	-0.1971	-0.2355	-0.1483
HSPH1	-0.2118	-0.2448	-0.0797	-0.1331	0.0179	-0.2478	-0.2253	-0.0681	-0.1833	-0.0899	-0.2214	-0.2181	-0.0675	-0.0955	-0.0982	-0.0674	-0.0397	-0.0053	-0.1532	0.1487	0.0239	0.0533	0.287	0.3788	0.1954	0.1163	0.0841	-0.1265	-0.1115	0.0573	0.0495	0.0556	0.0092	-0.057	0.1607	0.332	-0.0128	0.135	0.1857	0.1669	0.1059	-0.0473	-0.0252	-0.2537	-0.1784	-0.2219	-0.0786	-0.0533	-0.0431
HSP90AA1	-0.1151	-0.1887	0.0028	-0.0825	-0.0407	-0.2874	-0.2693	-0.1732	-0.3335	-0.0565	-0.0839	-0.1429	-0.002	-0.1577	-0.0151	0.0213	-0.0512	-0.0498	-0.0569	0.1303	0.1109	-0.11	0.1283	0.221	0.1068	0.0145	0.0789	-0.0244	0.0985	0.1171	0.1416	0.1042	-0.0221	-0.1616	0.0433	0.2408	-0.1837	0.0252	0.117	0.0712	-0.0075	-0.083	-0.073	-0.1815	-0.1998	-0.1849	-0.0489	-0.0814	-0.0595
HSPA4	-0.3694	-0.1931	-0.1895	-0.3102	-0.2881	-0.208	-0.1296	-0.0514	0.0191	-0.0995	-0.1168	-0.2	-0.1339	-0.0814	-0.1792	-0.229	-0.236	-0.3333	-0.1422	0.0015	-0.0968	0.3057	0.4587	0.4082	0.4247	0.1692	0.2608	-0.0617	-0.0159	0.0365	0.0758	0.0692	0.0106	0.1363	0.268	0.2541	0.2125	0.2993	0.313	0.2059	0.1886	-0.1044	-0.1226	-0.3142	-0.1625	-0.2469	-0.1679	-0.184	-0.0138
DNAJA2	-0.3208	-0.2593	-0.1078	-0.3002	-0.1243	-0.2717	-0.0557	-0.1144	-0.0992	0.0016	-0.088	-0.0676	-0.0088	-0.1508	-0.2429	-0.128	-0.0901	-0.1577	-0.1612	0.0288	0.0465	0.2149	0.2737	0.3249	0.3185	0.3278	0.3299	0.057	0.1086	0.2038	0.0846	0.0954	0.0328	0.1184	0.2129	0.2825	0.2052	0.2324	0.1207	0.2253	0.2532	-0.1544	-0.108	-0.0979	-0.0022	-0.1771	-0.1518	-0.0491	-0.057
HSPA1A	-0.2436	-0.2471	-0.2194	-0.0564	-0.1578	-0.2541	-0.2321	-0.1283	-0.1118	-0.1418	-0.0722	-0.0322	-0.1369	-0.1515	-0.0626	-0.1092	-0.0666	-0.079	-0.1362	-0.0524	0.0505	0.1002	0.2285	0.5168	0.3265	0.1695	0.1651	0.1037	0.1839	0.151	0.0949	0.1137	0.0458	0.0339	0.1684	0.4017	0.0535	0.1888	0.1527	0.1541	0.1738	-0.1004	-0.0872	-0.1988	-0.1325	-0.1467	-0.141	-0.1384	-0.0782
HSPA1B	-0.2295	-0.1839	-0.2073	-0.0087	-0.1227	-0.2024	-0.2015	-0.1138	-0.1213	-0.1643	-0.0718	-0.0795	-0.0702	-0.2072	-0.1048	-0.0481	-0.0658	-0.0665	-0.0881	-0.0216	-0.0081	0.1056	0.2409	0.611	0.2835	0.1788	0.1067	0.053	0.2032	0.1566	-0.0035	0.0658	0.0644	0.0534	0.1954	0.4089	0.007	0.1547	0.1599	0.1449	0.144	-0.057	-0.0527	-0.2349	-0.1409	-0.2098	-0.1326	-0.0861	-0.1001
HSPA6	-0.2626	-0.1341	-0.2283	-0.2004	-0.1355	-0.2904	-0.2299	-0.2635	-0.1372	-0.0286	0.0239	-0.183	-0.0515	-0.1968	-0.026	-0.1943	0.0465	-0.1016	-0.1281	0.0204	0.0015	0.1261	0.1663	0.6189	0.3491	0.0903	0.2267	0.1055	0.1735	0.1329	0.1093	0.1467	0.4103	0.2176	0.1991	0.4508	0.1717	0.3766	0.258	0.3202	0.2563	0.0655	0.153	0.055	-0.0174	-0.0073	0.309	0.2085	0.1147
CCT6B	-0.1489	-0.0075	-0.0824	-0.0809	-0.1595	0.0224	-0.0073	-0.0341	0.2448	-0.0111	-0.04	-0.0851	0.0929	-0.1517	-0.1015	-0.0585	0.0446	-0.0034	0.0701	0.0363	-0.0508	0.0616	0.0203	0.098	0.0499	0.0328	0.0418	0.0535	0.0781	0.0794	0.075	-0.0005	-0.0531	-0.008	0.0929	0.115	-0.0445	-0.0138	-0.0062	0.0532	0.1338	0.1762	0.0037	0.1202	0.0283	0.0629	-0.0383	0.0354	0.049
DNAJB3	-0.1617	-0.3508	-0.2612	0.0148	-0.1847	-0.2494	-0.1112	-0.1733	-0.0885	0.0079	-0.1029	-0.0114	-0.016	-0.1363	-0.2473	-0.1158	-0.1417	-0.0368	-0.0235	-0.2309	-0.0774	0.0772	0.1432	0.0241	0.1896	0.3996	0.1129	0.0232	0.0792	0.2015	-0.071	-0.0119	-0.0039	0.0668	0.0426	0.2596	0.0497	0.0633	0.046	0.1125	0.2963	-0.146	-0.1831	0.0204	0.0035	0.0006	-0.0785	-0.0771	0.1538
GPX2	0.1808	-0.0026	0.0898	0.1215	0.0914	0.1174	0.2746	-0.0841	-0.1141	0.0394	0.0682	0.0249	0.2238	-0.0002	0.0538	0.1143	0.0876	0.0537	0.0435	-0.2415	-0.0574	-0.0379	-0.1721	-0.0604	-0.0975	0.137	-0.0611	-0.0684	-0.0798	0.1398	-0.1819	-0.2001	-0.0874	-0.0384	-0.2169	-0.0821	-0.1512	-0.1957	-0.31	-0.2437	-0.078	-0.154	-0.0592	0.072	-0.1154	0.0156	-0.1461	-0.0698	-0.1193
GPX1	0.048	0.0545	0.1609	0.0535	-0.2262	0.1095	-0.0561	-0.2082	-0.2133	0.0223	0.1042	0.1638	0.077	0.1243	0.3189	0.1318	0.0435	-0.0558	-0.0685	-0.195	0.0541	-0.1425	-0.2169	-0.1096	0.0962	-0.0959	0.0387	0.329	0.3785	0.0726	0.1719	0.183	0.1211	-0.0622	-0.0745	-0.1593	0.0429	-0.0657	-0.0407	-0.0332	-0.0988	-0.2379	-0.1162	0.1476	0.1086	0.0328	0.1517	0.1436	-0.1333
GSTM1	0.0296	-0.0931	0.0489	0.1028	-0.119	0.0515	-0.0352	-0.0827	-0.0503	-0.0161	0.1378	0.0489	0.0162	-0.0053	0.057	0.0696	0.0868	-0.0351	-0.0516	-0.1242	0.0711	-0.0531	-0.0738	-0.0975	-0.0026	0.0351	-0.0574	0.0681	0.0602	0.07	0.0405	0.0326	-0.0947	-0.0102	-0.0205	-0.0707	-0.072	-0.0814	-0.1553	-0.1099	-0.0833	-0.1999	-0.1203	-0.0509	-0.0387	-0.076	-0.0482	-0.0798	-0.0467
DNAJB12	0.1057	0.1481	0.1309	0.1714	-0.052	0.2166	0.1034	0.0123	-0.1635	0.0222	0.0134	-0.0633	-0.0304	0.146	0.1212	0.29	0.0153	-0.1396	-0.0135	-0.0567	-0.158	-0.001	-0.1059	-0.0833	-0.0692	-0.1841	-0.1993	0.0708	0.1128	-0.1974	-0.1268	-0.1392	-0.0833	-0.0709	0.0718	-0.2919	-0.1398	-0.1752	-0.1455	-0.097	-0.1018	-0.0876	-0.1172	-0.034	-0.0416	-0.1198	-0.0659	-0.0485	-0.1544
DNAJB2	-0.1537	-0.0664	-0.0993	-0.1114	-0.1206	-0.0378	0.0122	-0.0271	0.1493	-0.1067	-0.0212	-0.0941	-0.0638	-0.0773	-0.0803	-0.2634	-0.1501	-0.2068	-0.0261	-0.0913	-0.1544	0.3653	0.1725	0.1974	0.3342	0.109	0.2283	0.2228	0.1353	0.0001	0.0312	0.0652	0.0274	0.0944	0.269	0.0401	0.1635	0.2295	0.2044	0.0928	0.2258	0.0791	0.0359	-0.0869	-0.1054	-0.1265	-0.1251	-0.0886	-0.0489
DNAJC5	-0.0311	-0.0841	0.0098	-0.0781	0.0261	0.2447	0.3166	0.159	0.0504	-0.0098	0.0128	-0.0364	-0.008	0.1473	-0.0947	-0.1705	-0.2536	-0.1588	-0.2032	-0.2058	-0.0383	0.3719	0.1821	0.0194	0.1304	0.1272	-0.0341	-0.1298	-0.1915	-0.2427	-0.0959	-0.173	-0.0483	0.1181	0.0573	-0.2285	0.1067	0.086	0.0131	-0.1355	-0.0308	-0.167	-0.1541	-0.1825	-0.1474	-0.1999	-0.2226	-0.2044	-0.2164
DNAJB11	0.0041	-0.0779	-0.0419	0.149	0.0389	-0.1637	-0.0421	-0.23	-0.0876	0.0344	0.0169	-0.0175	0.0237	0.2047	0.0693	0.1603	0.0942	0.1589	0.0327	0.0258	0.4106	-0.1159	-0.106	-0.0557	-0.0405	0.0519	-0.0915	-0.0423	-0.0551	0.1256	0.0696	0.057	0.0292	-0.1156	-0.1024	0.102	-0.1987	-0.1079	-0.1413	-0.0722	-0.1121	-0.0754	-0.0656	-0.2042	-0.1571	-0.0254	-0.0713	-0.0325	0.0165
HSP90AB1	0.0359	0.0005	0.0553	0.105	-0.0826	-0.0918	-0.0393	0.038	-0.0861	0.0068	0.019	-0.0155	-0.0299	0.2217	0.1946	0.2128	-0.021	0.0234	0.0403	0.0591	0.3451	-0.0937	-0.0243	0.0137	-0.0541	-0.0904	-0.1067	-0.0351	0.0534	-0.028	0.0965	-0.0897	-0.0036	-0.1673	0.0596	0.0069	-0.2352	-0.1998	-0.1611	-0.1831	-0.1189	-0.1033	-0.23	-0.1805	-0.1802	0.067	-0.0991	-0.066	-0.1527
DNAJC2	-0.0157	0.1135	-0.0526	-0.1309	0.0209	-0.1474	-0.0514	-0.1103	-0.0521	0.0114	-0.103	-0.0506	0.0082	0.0405	-0.0321	0.0289	-0.0944	0.0092	0.0215	0.1371	0.227	-0.1206	-0.0452	0.0608	-0.0189	-0.0603	0.0072	-0.1804	-0.0567	0.0387	0.0961	0.0532	0.0294	-0.1151	-0.0403	0.0867	-0.2156	-0.1084	-0.0894	-0.055	-0.0628	-0.1098	0.1528	-0.247	-0.1875	-0.0834	0.0075	-0.0107	-0.0909
CCT6A	0.0254	-0.023	0.0153	0.0052	-0.0338	-0.1313	-0.1777	-0.0546	-0.1138	-0.0655	-0.1543	-0.0456	0.1039	0.108	0.1022	0.1431	-0.0534	-0.0221	0.0766	0.2353	0.1939	-0.1203	0.1131	-0.0705	-0.1054	-0.1344	-0.012	-0.1813	-0.0168	0.1184	0.0842	-0.1088	-0.0962	-0.1916	0.0151	-0.0481	-0.2187	-0.1291	0.0617	-0.1323	-0.0597	-0.0181	-0.1497	-0.3297	-0.3062	-0.18	-0.2298	-0.2174	-0.1604
HSPE1	0.1336	0.0931	0.1566	0.157	-0.0908	-0.0401	-0.0255	-0.1581	-0.2717	-0.0766	0.0082	0.0302	0.0719	0.1636	0.2399	0.3485	0.0672	0.1357	0.0628	0.0796	0.2605	-0.2023	-0.1088	0.0262	-0.0138	-0.0232	0.0276	-0.0441	0.0903	0.1206	0.2486	0.1693	-0.0425	-0.2041	-0.1475	-0.0113	-0.2821	-0.2147	-0.3331	-0.2472	-0.1809	-0.297	-0.0977	-0.25	-0.2947	-0.2123	-0.1401	-0.113	-0.3101
HSPD1	0.2565	0.1841	0.2154	0.1878	0.1677	0.0346	-0.0066	0.059	-0.1758	0.0223	-0.0291	-0.0131	0.1292	0.2568	0.2176	0.3874	0.0394	0.2971	0.1721	0.3369	0.4494	-0.3376	-0.1387	-0.0635	-0.3226	-0.1794	-0.121	-0.3152	-0.1754	-0.0364	0.049	-0.0772	0.0062	-0.2193	-0.1283	-0.0561	-0.369	-0.3545	-0.3579	-0.3397	-0.3218	-0.1342	0.0373	-0.2688	-0.3011	-0.1537	-0.0289	0.0526	-0.1809
HSPA8	0.1839	0.1517	0.0499	0.0575	0.1283	0.1132	0.0452	0.0666	-0.1096	-0.1191	0.0131	0.0382	-0.0333	0.3342	0.1317	0.0821	-0.1961	0.0039	-0.0156	0.0167	0.029	-0.0104	0.086	0.1353	-0.0537	-0.1039	-0.0797	-0.1141	-0.1301	-0.1176	-0.1791	-0.2853	-0.0703	-0.0997	0.0874	-0.069	-0.1958	-0.1159	-0.034	-0.1837	-0.1403	-0.0654	0.0329	-0.1615	-0.2757	-0.0433	-0.079	-0.1076	-0.252
DNAJC7	0.0781	0.207	0.0879	0.0123	-0.0315	0.0378	0.0733	0.0289	-0.0257	-0.0311	0.0791	0.0231	0.0931	0.0052	0.0104	0.1971	-0.0342	-0.0984	-0.0407	0.1468	0.1159	-0.0751	0.012	0.0046	-0.0504	-0.09	-0.0229	-0.198	-0.1441	-0.0277	0.0843	-0.0089	-0.1409	-0.1841	-0.0217	-0.2335	-0.208	-0.2123	-0.1944	-0.1669	-0.218	-0.1916	-0.1939	-0.2295	-0.1758	-0.1155	-0.1561	-0.1189	-0.2252
DNAJC11	0.112	0.1216	0.0979	-0.0071	-0.0395	0.2064	0.0568	0.5015	0.0535	0.0818	0.0521	-0.1392	0.0911	0.1454	0.1521	0.3006	-0.0155	0.0598	0.0624	0.2016	0.1146	-0.0947	-0.0516	-0.1058	-0.2278	-0.2452	-0.2345	-0.1208	-0.1039	-0.0117	0.2278	0.0204	-0.2305	-0.2744	-0.1413	-0.2112	-0.2921	-0.3082	-0.0662	-0.33	-0.2303	-0.0039	-0.2935	-0.1623	-0.1959	-0.1554	-0.1991	-0.1565	-0.2638
MKKS	0.1198	0.1391	0.1261	0.1622	0.1439	0.076	0.0163	-0.031	-0.0335	0.1036	-0.0412	-0.0038	0.1511	0.096	0.1463	0.2263	0.0433	0.0218	0.2301	0.1851	0.1966	-0.158	-0.0746	-0.0239	-0.197	-0.0337	-0.0803	-0.0213	0.0258	0.1131	0.0279	-0.0808	-0.0124	-0.0903	-0.0699	-0.1554	-0.2115	-0.1949	-0.217	-0.2471	-0.1436	-0.1344	-0.1169	-0.0092	-0.1294	-0.0705	-0.1068	-0.0761	-0.0757
DNAJC14	0.2196	0.1651	0.0875	0.2564	0.0227	0.0946	-0.0549	0.1212	-0.1119	0.1544	0.0648	0.0799	0.0251	0.2517	0.1649	0.3375	0.1455	0.2579	0.2334	0.2072	0.3906	-0.3412	-0.1629	-0.2646	-0.3154	-0.2254	-0.2547	-0.2055	0.0124	0.0659	-0.0307	0.1012	-0.1966	-0.2844	-0.1725	-0.1202	-0.2501	-0.3806	-0.0876	-0.2147	-0.2362	-0.1069	-0.1193	-0.2117	-0.1392	-0.0852	-0.1196	-0.0314	-0.0061
HSPA14	0.2563	0.3594	0.162	0.2775	0.0571	0.0391	0.0649	0.2597	-0.0495	0.0673	0.0518	0.0481	0.1547	0.1062	0.1604	0.3416	0.0232	0.0927	0.1855	0.1491	0.2441	-0.2329	-0.0705	-0.1983	-0.3159	-0.1986	-0.2604	-0.2766	-0.108	-0.006	-0.0114	-0.0401	-0.2184	-0.3624	-0.1615	-0.1647	-0.338	-0.4019	-0.2554	-0.3388	-0.3411	-0.1261	-0.1795	-0.2662	-0.1864	-0.1156	-0.2039	-0.0976	-0.2832
HSPA5	0.1705	0.111	0.0866	0.1134	0.3234	-0.0287	0.0585	-0.0857	0.0102	-0.0193	0.1181	-0.0037	-0.0141	0.4199	0.1147	0.2286	0.0914	0.2287	0.0722	0.09	0.3151	-0.0916	-0.1273	0.0146	-0.1027	-0.0982	-0.0474	-0.0797	-0.1551	0.0188	0.1164	-0.028	0.1487	-0.0774	0.1379	0.0923	-0.1912	-0.1062	-0.1439	-0.0391	-0.0959	0.1262	0.2261	-0.0102	-0.1336	0.0132	0.0691	0.0694	-0.1347
DNAJA1	0.2324	0.2642	0.1395	0.1702	0.2273	0.0998	-0.0018	0.0424	-0.0203	-0.0276	0.0621	0.0078	0.1759	0.1856	0.1566	0.2782	-0.0215	0.1102	0.2267	0.2288	0.2851	-0.2125	-0.0973	-0.0257	-0.2591	-0.2107	-0.0877	-0.2019	-0.1977	-0.0571	-0.0263	-0.0778	0.0876	-0.1752	0.0277	-0.0375	-0.2306	-0.274	-0.1986	-0.1185	-0.2838	0.1079	0.1157	-0.0903	-0.1694	0.0152	0.0485	0.0276	-0.1391
DNAJA4	0.1036	0.0706	0.0995	0.1342	0.1408	0.0302	0.0984	0.1143	-0.1218	-0.0134	0.0401	-0.0702	0.0851	-0.0769	-0.0797	0.0574	0.017	0.0217	0.1185	0.138	0.0436	0.0502	0.1176	0.1813	-0.05	-0.0055	-0.0355	-0.2009	-0.1969	-0.0946	-0.1445	-0.0698	-0.1025	-0.0987	0.0532	0.1465	-0.0581	-0.0448	-0.023	-0.0664	-0.1315	0.0321	-0.0365	-0.1191	-0.1484	-0.0923	-0.1068	-0.0505	-0.2584
DNAJC25	0.0995	0.1625	0.0238	0.1553	0.1777	0.0151	-0.0465	-0.1151	-0.0629	0.0472	-0.0232	-0.0579	0.0292	-0.0828	0.0231	0.1567	0.1267	0.1952	0.2334	0.2265	0.1126	-0.1812	-0.1145	-0.0062	-0.1818	-0.053	-0.084	-0.1869	-0.0349	0.0353	0.0032	0.015	0.06	-0.098	-0.0602	0.108	-0.179	-0.1581	-0.259	-0.0177	-0.1467	0.1018	0.1306	0.0162	-0.0005	0.0078	0.1218	0.113	-0.0272
BBS10	-0.3038	-0.1995	-0.3009	-0.1855	-0.1671	-0.4643	-0.375	0.1334	0.1836	0.1172	-0.0425	-0.0742	-0.1445	-0.2093	-0.2185	-0.1544	-0.0217	0.019	0.1602	0.1907	0.2011	0.0086	0.2126	0.0708	0.1175	0.1173	0.0976	-0.062	0.0917	0.1356	0.2082	0.3381	0.066	0.0257	0.2281	0.4959	0.2266	0.1584	0.3893	0.2716	0.2724	0.2583	0.1139	0.0114	0.2078	0.0266	0.1584	0.135	0.3766
SACS	-0.2807	-0.2259	-0.22	-0.1806	-0.0274	-0.2991	-0.2959	0.019	-0.0969	0.0758	0.0082	-0.1534	-0.1516	-0.006	-0.1892	-0.1609	0.0148	0.201	0.0749	0.0739	0.0814	-0.0053	0.1748	0.0586	0.0037	0.0912	-0.0872	-0.1721	-0.0196	0.0738	0.0338	0.1166	0.2573	0.0903	0.0902	0.4551	0.1706	0.1456	0.2822	0.338	0.1523	0.2308	0.1298	0.0224	0.1336	0.1063	0.2231	0.1378	0.2828
DNAJC21	-0.2877	-0.2725	-0.2183	-0.1252	-0.0018	-0.2542	-0.1891	-0.041	0.0424	-0.0884	-0.1515	-0.1255	-0.0883	-0.1455	-0.2258	-0.2217	-0.0788	-0.0011	0.0497	0.088	0.0558	0.1389	0.2194	0.0795	0.1621	0.2243	0.111	0.1152	0.0282	0.1284	0.0982	0.1407	-0.0054	0.0866	0.0797	0.3639	0.1392	0.205	0.2276	0.2021	0.2545	0.0574	-0.0738	-0.0448	0.0086	-0.1107	-0.0691	-0.0863	0.1341
ODF1	-0.1653	-0.0725	-0.21	-0.1984	-0.0073	-0.199	-0.1964	0.0339	0.1697	0.095	-0.026	-0.0114	-0.022	-0.1515	-0.1884	-0.1362	-0.0008	0.0157	0.1334	0.065	0.05	0.0314	0.108	0.0972	0.0813	0.0966	0.138	-0.0342	-0.0162	0.107	0.0044	0.0836	0.0367	0.2363	0.3464	0.3098	0.1527	0.1876	0.273	0.2968	0.2675	0.1899	0.1407	0.0352	0.1706	0.0857	0.1406	0.1271	0.2383
DNAJB8	-0.083	-0.0397	-0.0242	-0.0854	-0.0188	-0.1422	-0.1553	0.0516	0.0709	0.2072	0.0198	0.0243	0.0355	0.0094	-0.0494	-0.0012	0.0542	0.009	0.1591	0.1012	0.1448	-0.0332	-0.0205	-0.0285	0.0183	-0.0768	0.0512	0.1593	0.1328	0.0349	0.1509	0.1438	0.1302	0.0331	0.1441	0.1968	0.0903	0.0603	0.0606	0.1253	0.1725	0.1034	0.0967	0.0968	0.1702	0.0637	0.0915	0.1599	0.13
HSPA13	-0.0858	-0.0231	-0.1295	0.0219	0.1297	-0.2831	-0.3487	-0.0611	0.1303	0.0331	0.0335	0.0412	0.0473	0.0564	-0.0585	-0.0207	0.1923	0.3628	0.2251	0.3463	0.3078	-0.3063	-0.0881	-0.0769	-0.128	-0.0112	-0.0054	-0.0872	0.0396	0.144	0.1503	0.1622	0.2399	-0.0025	0.0896	0.3615	-0.0356	0.0187	0.1506	0.2299	0.145	0.2283	0.28	0.0935	0.1585	0.154	0.3217	0.3014	0.431
DNAJC24	-0.0118	0.0745	-0.084	0.2208	0.185	-0.1637	-0.1804	0.0603	0.2133	0.0303	0.0514	-0.0077	-0.0112	-0.0702	-0.1027	-0.0665	0.0907	0.1954	0.1709	0.2943	0.2041	-0.159	0.0096	0.0411	-0.1474	-0.0648	-0.0636	-0.0529	-0.1301	0.0677	0.1136	0.1146	0.1933	0.0636	0.0707	0.2374	-0.0173	0.0556	0.0165	0.1728	0.0067	0.3347	0.2134	0.0692	0.1091	0.0995	0.2268	0.2092	0.2347
DNAJB7	0.039	-0.0596	-0.0342	0.0701	0.0868	-0.2065	-0.0733	0.1856	0.1866	0.3574	0.1152	0.1797	0.2113	-0.0675	-0.0933	0.0203	0.0058	0.1075	0.1017	0.0913	0.2831	-0.1186	-0.0869	-0.1177	-0.1464	0.013	0.0138	-0.1284	-0.0827	0.1528	-0.054	0.1599	-0.074	-0.0738	-0.0358	0.075	-0.0168	-0.0547	0.008	-0.0468	0.0218	0.0361	0.1103	-0.0666	0.1196	0.1205	0.0459	0.0431	0.2623
DNAJC27	0.0049	-0.038	-0.1688	-0.0705	0.0138	-0.0723	0.023	0.2041	0.1266	0.0989	0.0995	-0.0909	0.0771	-0.186	-0.1522	0.039	0.0326	0.1274	0.0814	0.1026	0.1604	-0.0195	0.0797	0.0602	-0.0713	0.1835	-0.0936	-0.0854	-0.0806	0.0299	-0.139	0.0217	0.0409	0.0674	-0.1606	0.1985	0.0486	0.0756	0.0089	-0.0456	0.1129	0.1391	0.0981	0.1076	0.1931	0.1128	0.0022	0.0414	0.2644
NOX3	0.0247	0.0687	-0.089	-0.004	0.0517	-0.0043	0.0034	0.0014	0.018	0.0794	0.0639	0.0415	0.1013	0.0654	0.0106	0.1005	0.0859	0.0909	0.0923	0.2202	0.1121	0.0065	0.1115	0.1755	0.0193	0.0184	0.07	0.0243	0.0266	0.0016	-0.0218	0.0666	0.0792	0.0626	0.1897	0.1476	0.0408	0.0582	0.0496	0.1676	0.0514	0.0537	0.0588	0.0378	0.0628	-0.1074	0.0048	0.0778	0.0167
GPX5	-0.0754	-0.0654	-0.0868	0.0183	0.0292	-0.0638	-0.0966	0.0238	0.0151	0.0734	0.0048	0.0625	0.1082	0.0949	-0.0408	0.011	0.0126	0.0922	0.0446	0.1901	0.1878	0.0095	0.0766	0.0814	0.0048	0.0714	0.1464	-0.0439	-0.0467	0.0493	0.0605	0.1277	0.0259	0.0523	0.1388	0.1214	0.0202	0.0569	0.1295	0.0632	0.1674	0.0645	0.0178	-0.0598	-0.0376	-0.0705	0.0715	0.0565	0.073
DNAJC5G	0.0524	0.0382	-0.0325	-0.015	0.0856	-0.0686	-0.1832	0.0285	0.0715	0.2511	0.039	0.1266	0.0975	0.0573	-0.0672	0.1605	0.0813	0.2181	0.3087	0.2202	0.3428	-0.2112	-0.0552	-0.091	-0.152	-0.0837	0.0771	-0.0791	0.0344	-0.0597	-0.0453	0.0517	0.0755	0.0465	0.0951	0.0449	-0.0978	-0.1391	-0.0599	-0.0591	-0.005	0.0631	0.0629	0.0084	0.0172	0.1422	0.0408	0.0957	0.2985
HSPA1L	0.0439	0.1146	0.0039	0.0664	0.0283	0.0706	-0.1195	0.1804	0.1542	0.1013	0.271	0.0568	0.2121	-0.0301	0.0711	0.069	0.1041	0.0577	0.2182	0.0743	0.1587	-0.0809	-0.0637	0.0198	0.0223	0.0143	-0.0515	0.1292	0.2111	0.0789	0.0623	0.193	0.0221	0.0578	0.147	0.1638	0.0376	0.0671	0.1464	-0.0742	0.0442	0.1819	0.1376	0.0735	0.2101	0.168	0.1416	0.1536	0.0893
CRYAA	0.0066	-0.0897	-0.0649	-0.0822	-0.0247	-0.0149	-0.011	0.0118	-0.0237	0.1439	0.1667	-0.1134	0.0783	0.0013	-0.1641	-0.1056	0.0978	0.0218	0.0646	0.0469	-0.0539	0.0462	0.0265	-0.0094	0.0375	0.0923	0.037	0.0031	0.0057	-0.0096	-0.0112	0.1264	0.1463	0.0437	0.0948	0.0568	0.2125	0.1466	0.1304	0.1049	0.1302	-0.056	0.1025	0.0075	0.1443	0.0613	0.0385	0.085	0.0987
DNAJC13	-0.1713	-0.2661	-0.2914	-0.007	0.0022	-0.2122	-0.2369	-0.0118	-0.1062	-0.0745	-0.1622	-0.0755	-0.2668	-0.1159	-0.3449	-0.1344	-0.0788	-0.0389	-0.0196	-0.085	-0.0647	0.0777	0.1828	0.0822	0.1112	0.2128	-0.0401	-0.1697	-0.0843	-0.1797	-0.2378	-0.0757	0.1448	0.1019	0.1379	0.2865	0.0919	0.2047	0.2321	0.2613	0.1609	0.1272	0.0135	-0.0517	0.0442	-0.0579	0.094	0.0701	0.2582
DNAJB14	0.002	-0.0039	-0.1461	-0.0524	0.2092	0.0408	0.0753	0.2187	0.1401	-0.008	0.028	-0.1488	-0.051	-0.1116	-0.3562	-0.101	0.0162	0.1469	0.0247	0.0483	-0.0972	0.0978	0.2129	0.1193	-0.0757	0.0934	-0.1927	-0.2186	-0.3016	-0.2618	-0.1659	-0.1429	0.2015	0.1865	0.0754	0.3187	0.0525	0.102	0.0674	0.1509	0.0905	0.4751	0.3573	0.128	0.1612	0.0607	0.1778	0.1968	0.1696
GPX8	-0.1675	-0.1034	-0.1807	-0.1082	-0.0011	-0.4345	-0.4766	-0.277	-0.0296	-0.0344	-0.0474	-0.0601	-0.1066	-0.1002	-0.0498	-0.1754	0.2692	0.2308	0.094	0.1364	0.0898	-0.1688	-0.0747	0.0236	0.0823	0.0624	0.1262	0.1406	0.1426	0.2246	0.2578	0.3527	0.2081	0.0785	0.1794	0.5127	0.1364	0.235	0.3811	0.4283	0.3316	0.2641	0.2344	0.2578	0.3774	0.3643	0.4667	0.3131	0.4644
NOX4	-0.1933	-0.1051	-0.1806	-0.1037	-0.0675	-0.4276	-0.4232	-0.2208	-0.057	0.0815	-0.0762	-0.1008	-0.1245	-0.1634	-0.1033	-0.2683	0.1326	0.0281	0.0456	0.0719	0.0287	-0.0976	-0.0341	0.0124	0.1187	0.1471	0.201	0.0906	0.2082	0.1805	0.1389	0.2151	0.3209	0.1035	0.2202	0.4356	0.1788	0.3271	0.2814	0.438	0.3548	0.2256	0.2767	0.4221	0.3357	0.5026	0.5181	0.4662	0.4923
HSPA12A	-0.3547	-0.3315	-0.3508	-0.183	-0.1982	-0.4086	-0.3784	-0.174	-0.0532	0.0875	-0.0882	-0.1778	-0.2202	-0.1506	-0.1627	-0.2177	-0.0056	0.0462	0.1699	-0.006	0.0679	-0.0032	0.034	0.073	0.2146	0.274	0.1673	0.1117	0.2336	0.1662	0.1435	0.2555	0.3051	0.211	0.2109	0.553	0.3383	0.2608	0.3988	0.4565	0.4552	0.0952	0.1422	0.2688	0.2761	0.2431	0.3056	0.167	0.4751
HSPB7	-0.1902	-0.1852	-0.1851	-0.1777	-0.1403	-0.1791	-0.275	-0.0649	0.173	0.0152	0.0398	-0.0803	-0.0568	-0.237	-0.1764	-0.3074	0.2326	0.0141	0.1106	-0.0257	-0.1592	0.0505	0.0185	0.0363	0.2453	0.1568	0.1474	0.274	0.2167	0.089	0.1192	0.2999	0.2014	0.2235	0.1776	0.444	0.4617	0.4159	0.3644	0.4887	0.488	0.2339	0.2132	0.7268	0.7524	0.3963	0.4174	0.3481	0.5042
HSPB2	-0.0926	-0.0536	-0.0876	-0.0925	-0.0777	-0.176	-0.3034	-0.2475	0.0467	0.0481	0.0064	-0.0478	-0.0644	-0.0919	0.012	-0.2503	0.2203	0.0575	0.0496	-0.046	-0.0863	-0.0927	-0.1343	-0.07	0.1041	0.1089	0.1201	0.2728	0.2315	0.1805	0.1459	0.1954	0.2482	0.1958	0.0946	0.3347	0.3134	0.3709	0.2623	0.3875	0.381	0.1629	0.2685	0.641	0.6463	0.6219	0.4791	0.4039	0.4698
DNAJC18	-0.2069	-0.2619	-0.2738	-0.0451	-0.0754	-0.3802	-0.3226	-0.1148	0.2449	0.1884	0.061	-0.0316	-0.085	-0.1319	-0.1733	-0.2028	0.1972	0.135	0.1724	0.0576	0.0677	-0.1099	0.001	-0.0519	0.066	0.169	0.1104	0.2246	0.2121	0.1443	0.0702	0.2033	0.1575	0.2588	0.1258	0.3665	0.2724	0.3046	0.356	0.3979	0.3776	0.2888	0.2518	0.3755	0.4247	0.3882	0.3641	0.3024	1
DNAJC5B	0.1264	0.1763	0.1052	0.1235	0.1345	0.0205	-0.0961	0.0002	0.0531	0.1765	0.0831	0.0065	-0.0193	0.0222	0.0597	-0.0019	0.2493	0.208	0.1428	0.193	0.1023	-0.2257	-0.2699	-0.1276	-0.1765	-0.1762	-0.0991	0.0995	0.0817	-0.0764	0.075	0.1126	0.2522	0.0984	0.0739	0.1466	0.0938	0.0452	0.0192	0.0836	0.0528	0.2194	0.3342	0.4155	0.356	0.4444	0.7903	1	0.3024
CYBB	0.0628	0.1682	0.0226	0.0753	0.1129	-0.0375	-0.1245	-0.0922	0.0414	0.1231	0.131	0.0129	-0.0112	-0.024	0.0687	-0.0609	0.2554	0.1976	0.0946	0.1164	0.0755	-0.2001	-0.2351	-0.0866	-0.0858	-0.1163	-0.0511	0.044	0.0302	-0.0433	0.1051	0.1758	0.3987	0.1979	0.127	0.2398	0.173	0.1063	0.122	0.1504	0.1303	0.2101	0.3434	0.4862	0.3766	0.521	1	0.7903	0.3641
HSPA12B	0.2308	0.1943	0.0747	0.0787	0.1278	0.0864	-0.0386	-0.0377	0.1689	0.2038	0.0732	0.0522	0.0346	0.1534	0.1136	-0.04	0.226	0.2201	0.2084	0.0866	0.1209	-0.2131	-0.2633	-0.2734	-0.2198	-0.1561	-0.1036	0.0332	0.0096	-0.0239	0.0361	-0.0776	0.1719	0.1275	0.0113	0.0935	0.1156	-0.0009	-0.0008	0.0214	0.0762	0.2042	0.2387	0.5828	0.5031	1	0.521	0.4444	0.3882
HSPB6	-0.016	0.0024	-0.0009	-0.0142	-0.0447	-0.0256	-0.1386	0.008	0.2224	0.1067	0.0883	0.0085	0.0522	-0.0915	-0.0983	-0.1363	0.3115	0.0915	0.1888	0.0614	-0.0958	-0.0706	-0.1265	-0.1499	-0.0004	0.0476	0.0262	0.2441	0.1382	0.0407	0.0635	0.1789	0.109	0.2024	0.0767	0.2782	0.3851	0.2507	0.1782	0.3319	0.2917	0.223	0.1757	0.6736	1	0.5031	0.3766	0.356	0.4247
SOD3	0.1693	0.1352	0.0765	0.0637	0.0919	0.1203	-0.0086	-0.0419	0.187	0.1319	0.147	0.0693	0.1203	0.0285	0.011	-0.0786	0.3231	0.1093	0.1888	0.0612	-0.0469	-0.1544	-0.2621	-0.1824	-0.0984	-0.1114	-0.0341	0.2458	0.1161	-0.047	0.0488	0.0453	0.19	0.1245	0.0266	0.1427	0.2052	0.1228	0.0439	0.1793	0.2404	0.3019	0.2398	1	0.6736	0.5828	0.4862	0.4155	0.3755
DNAJB9	0.1304	0.2609	0.0196	0.0655	0.3504	0.051	0.0959	0.0395	0.1817	0.0302	0.1291	0.046	0.008	0.1036	0.059	-0.0459	0.187	0.271	0.1924	0.2121	0.1192	-0.1003	-0.1912	-0.0315	-0.1077	-0.0461	0.0396	0	-0.1158	-0.0286	-0.0972	-0.0335	0.2265	0.1557	0.0739	0.1836	0.0847	0.1157	0.0001	0.1115	0.0714	0.2996	1	0.2398	0.1757	0.2387	0.3434	0.3342	0.2518
BBS12	0.1481	0.2116	0.0584	0.0798	0.188	0.0807	0.0039	0.2348	0.3904	0.0294	0.1317	0.0415	0.0912	-0.0013	-0.0379	0.0853	0.1866	0.2222	0.2478	0.1327	-0.0395	-0.1144	-0.1213	-0.1464	-0.2774	-0.2561	-0.2568	-0.0077	-0.1297	-0.128	0.0253	-0.0493	0.0674	0.1309	0.0722	0.1233	-0.1001	-0.0665	0.0988	0.0899	-0.006	1	0.2996	0.3019	0.223	0.2042	0.2101	0.2194	0.2888
HSPB3	-0.4576	-0.4275	-0.4487	-0.316	-0.3127	-0.4261	-0.2839	-0.2148	0.0651	-0.045	-0.0809	-0.1932	-0.2152	-0.2372	-0.2656	-0.4551	-0.1008	-0.2604	-0.0991	-0.105	-0.2241	0.3624	0.3355	0.3147	0.554	0.4518	0.4024	0.3259	0.3422	0.2148	0.145	0.2429	0.2085	0.3181	0.3435	0.5134	0.5007	0.6345	0.5379	0.5139	1	-0.006	0.0714	0.2404	0.2917	0.0762	0.1303	0.0528	0.3776
DNAJB5	-0.6147	-0.4272	-0.4734	-0.3861	-0.3404	-0.5225	-0.3935	-0.3564	-0.0392	-0.1283	-0.1845	-0.1888	-0.3396	-0.377	-0.3791	-0.4591	-0.086	-0.2633	-0.146	-0.1206	-0.2827	0.3251	0.3725	0.3453	0.5522	0.4122	0.3326	0.3176	0.1998	0.2084	0.2008	0.3126	0.3332	0.2829	0.3814	0.587	0.5409	0.5925	0.5825	1	0.5139	0.0899	0.1115	0.1793	0.3319	0.0214	0.1504	0.0836	0.3979
HSPA2	-0.5118	-0.4084	-0.4034	-0.3953	-0.3695	-0.4657	-0.3499	-0.037	-0.0041	-0.0218	-0.0546	-0.2038	-0.2017	-0.3286	-0.2592	-0.4402	-0.07	-0.2102	-0.1434	-0.1311	-0.2054	0.3389	0.4097	0.3385	0.4973	0.352	0.251	0.2086	0.2086	0.194	0.1661	0.3151	0.0886	0.2533	0.3616	0.4973	0.5412	0.5712	1	0.5825	0.5379	0.0988	0.0001	0.0439	0.1782	-0.0008	0.122	0.0192	0.356
CRYAB	-0.5363	-0.4952	-0.3756	-0.4203	-0.3209	-0.374	-0.2139	-0.2314	0.0075	-0.1394	-0.0939	-0.1383	-0.1675	-0.3062	-0.2706	-0.5616	-0.122	-0.4134	-0.2182	-0.172	-0.2962	0.5194	0.5017	0.5001	0.7329	0.5133	0.5327	0.2405	0.2323	0.1425	0.0923	0.1967	0.2459	0.5501	0.3188	0.4806	0.7124	1	0.5712	0.5925	0.6345	-0.0665	0.1157	0.1228	0.2507	-0.0009	0.1063	0.0452	0.3046
HSPB8	-0.4056	-0.3664	-0.3164	-0.3735	-0.3094	-0.3028	-0.0503	-0.0793	0.088	-0.056	-0.0136	-0.1068	-0.1211	-0.2386	-0.2607	-0.4601	-0.0148	-0.2971	-0.106	-0.15	-0.2167	0.5174	0.4088	0.3147	0.5653	0.3948	0.3742	0.1656	0.1017	0.0734	0.1035	0.2164	0.2594	0.4809	0.3083	0.4839	1	0.7124	0.5412	0.5409	0.5007	-0.1001	0.0847	0.2052	0.3851	0.1156	0.173	0.0938	0.2724
DNAJB4	-0.4953	-0.3679	-0.4712	-0.3013	-0.2647	-0.5495	-0.3852	-0.1463	-0.0297	-0.1642	-0.1161	-0.1943	-0.2238	-0.3026	-0.3897	-0.361	-0.0151	-0.0581	-0.0013	-0.0399	0.0116	0.1991	0.4036	0.4351	0.4535	0.4338	0.2674	0.1241	0.1785	0.228	0.1649	0.2704	0.2995	0.2752	0.2862	1	0.4839	0.4806	0.4973	0.587	0.5134	0.1233	0.1836	0.1427	0.2782	0.0935	0.2398	0.1466	0.3665
NOX5	-0.2542	-0.183	-0.1843	-0.2226	-0.0895	-0.1849	-0.1258	-0.0345	0.1352	-0.0302	0.1204	0.0197	-0.0807	-0.1643	-0.2025	-0.2241	-0.1499	-0.234	0.0276	-0.0464	-0.0888	0.3701	0.2409	0.2712	0.3703	0.0876	0.3002	0.0809	0.0349	-0.0341	0.0551	0.1431	0.1157	0.3132	1	0.2862	0.3083	0.3188	0.3616	0.3814	0.3435	0.0722	0.0739	0.0266	0.0767	0.0113	0.127	0.0739	0.1258
GPX3	-0.2352	-0.1475	-0.1197	-0.1684	-0.0367	-0.0303	0.0577	-0.1594	0.1808	-0.0128	0.0113	-0.0057	-0.0272	-0.1357	-0.1429	-0.2922	-0.0362	-0.1126	0.0834	-0.0535	-0.1508	0.3381	0.1746	0.2623	0.3526	0.2619	0.274	0.069	0.0362	-0.0741	-0.0269	0.0441	0.2016	1	0.3132	0.2752	0.4809	0.5501	0.2533	0.2829	0.3181	0.1309	0.1557	0.1245	0.2024	0.1275	0.1979	0.0984	0.2588
SOD2	-0.1603	-0.0611	-0.1602	-0.1262	-0.0204	-0.109	-0.0705	-0.1845	-0.0613	-0.0513	0.0448	-0.0852	-0.0115	-0.0512	-0.1105	-0.0921	0.0248	-0.0155	-0.0223	0.0804	0.0477	0.0406	0.0431	0.2015	0.1568	0.1969	0.1073	0.048	0.0605	0.066	0.0545	0.1058	1	0.2016	0.1157	0.2995	0.2594	0.2459	0.0886	0.3332	0.2085	0.0674	0.2265	0.19	0.109	0.1719	0.3987	0.2522	0.1575
HSPB11	-0.3897	-0.2014	-0.132	-0.1126	-0.2473	-0.348	-0.3801	-0.1228	0.0702	0.0997	0.0368	-0.0436	-0.0007	-0.1645	0.0173	-0.0051	0.0922	-0.0514	0.0285	0.0863	0.0513	-0.0349	-0.0638	0.0425	0.2875	0.0638	0.2205	0.4044	0.3032	0.3189	0.5844	1	0.1058	0.0441	0.1431	0.2704	0.2164	0.1967	0.3151	0.3126	0.2429	-0.0493	-0.0335	0.0453	0.1789	-0.0776	0.1758	0.1126	0.2033
DNAJC8	-0.2448	-0.0892	-0.0814	-0.1766	-0.2703	-0.2935	-0.2805	-0.112	0.0835	0.0003	0.012	-0.0339	-0.0385	-0.0637	0.116	-0.0007	0.0542	-0.1007	-0.0892	0.1116	0.0997	-0.056	-0.049	-0.0428	0.1935	-0.1089	0.1469	0.4046	0.2837	0.3311	1	0.5844	0.0545	-0.0269	0.0551	0.1649	0.1035	0.0923	0.1661	0.2008	0.145	0.0253	-0.0972	0.0488	0.0635	0.0361	0.1051	0.075	0.0702
HSCB	-0.2735	-0.2084	-0.0225	-0.0877	-0.2299	-0.3514	-0.262	-0.1697	-0.0287	-0.139	-0.0278	0.1249	0.0892	-0.2009	0.0897	0.0268	0.0733	-0.0524	-0.1472	-0.0532	0.0793	-0.1243	-0.0102	0.0729	0.1969	0.2261	0.1933	0.3276	0.2518	1	0.3311	0.3189	0.066	-0.0741	-0.0341	0.228	0.0734	0.1425	0.194	0.2084	0.2148	-0.128	-0.0286	-0.047	0.0407	-0.0239	-0.0433	-0.0764	0.1443
GPX4	-0.3157	-0.2586	-0.2344	-0.1124	-0.4526	-0.2969	-0.4158	-0.2963	-0.1349	-0.0057	-0.0391	-0.1013	-0.0733	-0.1483	0.0108	-0.1174	-0.0442	-0.229	-0.062	-0.1386	-0.0904	-0.0191	0.0228	0.1017	0.3663	0.1518	0.2413	0.4494	1	0.2518	0.2837	0.3032	0.0605	0.0362	0.0349	0.1785	0.1017	0.2323	0.2086	0.1998	0.3422	-0.1297	-0.1158	0.1161	0.1382	0.0096	0.0302	0.0817	0.2121
DNAJC4	-0.2822	-0.1785	-0.0862	-0.0597	-0.2302	-0.1458	-0.1804	-0.3031	0.1375	-0.0561	0.0629	0.0036	-0.1021	-0.1346	0.0239	-0.077	0.0642	-0.1635	-0.1417	-0.0953	-0.1879	0.0196	-0.0651	0.0034	0.3039	0.0913	0.1715	1	0.4494	0.3276	0.4046	0.4044	0.048	0.069	0.0809	0.1241	0.1656	0.2405	0.2086	0.3176	0.3259	-0.0077	0	0.2458	0.2441	0.0332	0.044	0.0995	0.2246
DNAJB6	-0.4526	-0.3654	-0.2162	-0.3823	-0.2846	-0.405	-0.2338	-0.2547	-0.0192	-0.0936	-0.1734	0.0055	-0.0738	-0.2005	-0.1307	-0.3128	-0.1255	-0.3167	-0.1436	-0.0741	-0.0668	0.2616	0.2665	0.309	0.5555	0.3876	1	0.1715	0.2413	0.1933	0.1469	0.2205	0.1073	0.274	0.3002	0.2674	0.3742	0.5327	0.251	0.3326	0.4024	-0.2568	0.0396	-0.0341	0.0262	-0.1036	-0.0511	-0.0991	0.1104
NFE2L2	-0.5188	-0.485	-0.4218	-0.2672	-0.2812	-0.3412	-0.1246	-0.1912	-0.1636	-0.1622	-0.1778	-0.1946	-0.2241	-0.4122	-0.4654	-0.4062	-0.1859	-0.238	-0.211	-0.3072	-0.2277	0.4353	0.5079	0.3916	0.5592	1	0.3876	0.0913	0.1518	0.2261	-0.1089	0.0638	0.1969	0.2619	0.0876	0.4338	0.3948	0.5133	0.352	0.4122	0.4518	-0.2561	-0.0461	-0.1114	0.0476	-0.1561	-0.1163	-0.1762	0.169
HSPB1	-0.6998	-0.5877	-0.4704	-0.5179	-0.5404	-0.443	-0.2115	-0.3516	-0.0997	-0.1758	-0.1413	-0.2369	-0.2515	-0.4106	-0.3258	-0.5324	-0.2959	-0.5502	-0.3804	-0.3627	-0.3517	0.6278	0.5869	0.603	1	0.5592	0.5555	0.3039	0.3663	0.1969	0.1935	0.2875	0.1568	0.3526	0.3703	0.4535	0.5653	0.7329	0.4973	0.5522	0.554	-0.2774	-0.1077	-0.0984	-0.0004	-0.2198	-0.0858	-0.1765	0.066
DNAJB1	-0.4334	-0.3172	-0.3456	-0.2949	-0.2834	-0.2348	-0.0684	-0.1725	-0.1068	-0.1165	-0.1489	-0.2279	-0.1553	-0.3452	-0.2703	-0.3992	-0.1881	-0.3288	-0.2616	-0.1676	-0.2456	0.4845	0.5583	1	0.603	0.3916	0.309	0.0034	0.1017	0.0729	-0.0428	0.0425	0.2015	0.2623	0.2712	0.4351	0.3147	0.5001	0.3385	0.3453	0.3147	-0.1464	-0.0315	-0.1824	-0.1499	-0.2734	-0.0866	-0.1276	-0.0519
HSPA4L	-0.4891	-0.4777	-0.4683	-0.4138	-0.3516	-0.2957	-0.0954	-0.0268	-0.1546	-0.2093	-0.1947	-0.3668	-0.3169	-0.3534	-0.4662	-0.4605	-0.4017	-0.4202	-0.2639	-0.1517	-0.2742	0.5998	1	0.5583	0.5869	0.5079	0.2665	-0.0651	0.0228	-0.0102	-0.049	-0.0638	0.0431	0.1746	0.2409	0.4036	0.4088	0.5017	0.4097	0.3725	0.3355	-0.1213	-0.1912	-0.2621	-0.1265	-0.2633	-0.2351	-0.2699	0.001
DUOX1	-0.4279	-0.3487	-0.369	-0.3976	-0.2951	-0.1346	0.2222	-0.043	0.0717	-0.0478	-0.0592	-0.3365	-0.2149	-0.2855	-0.4378	-0.4847	-0.3422	-0.4317	-0.2201	-0.3299	-0.4149	1	0.5998	0.4845	0.6278	0.4353	0.2616	0.0196	-0.0191	-0.1243	-0.056	-0.0349	0.0406	0.3381	0.3701	0.1991	0.5174	0.5194	0.3389	0.3251	0.3624	-0.1144	-0.1003	-0.1544	-0.0706	-0.2131	-0.2001	-0.2257	-0.1099
HSP90B1	0.2675	0.2224	0.1602	0.202	0.2711	-0.0519	-0.0301	0.0889	-0.024	0.1786	0.1398	0.2156	0.156	0.4708	0.3033	0.3382	0.1881	0.4182	0.2756	0.3202	1	-0.4149	-0.2742	-0.2456	-0.3517	-0.2277	-0.0668	-0.1879	-0.0904	0.0793	0.0997	0.0513	0.0477	-0.1508	-0.0888	0.0116	-0.2167	-0.2962	-0.2054	-0.2827	-0.2241	-0.0395	0.1192	-0.0469	-0.0958	0.1209	0.0755	0.1023	0.0677
SEC63	0.1588	0.3217	0.2111	0.179	0.3158	0.1275	-0.0256	0.217	0.1238	0.091	-0.021	0.0385	0.1467	0.2122	0.1804	0.2415	0.1696	0.3506	0.3557	1	0.3202	-0.3299	-0.1517	-0.1676	-0.3627	-0.3072	-0.0741	-0.0953	-0.1386	-0.0532	0.1116	0.0863	0.0804	-0.0535	-0.0464	-0.0399	-0.15	-0.172	-0.1311	-0.1206	-0.105	0.1327	0.2121	0.0612	0.0614	0.0866	0.1164	0.193	0.0576
DNAJC6	0.3295	0.3677	0.1461	0.2322	0.253	0.1855	0.0299	0.1859	0.2616	0.3279	0.145	0.0146	0.2056	0.1543	0.1252	0.2709	0.2078	0.3676	1	0.3557	0.2756	-0.2201	-0.2639	-0.2616	-0.3804	-0.211	-0.1436	-0.1417	-0.062	-0.1472	-0.0892	0.0285	-0.0223	0.0834	0.0276	-0.0013	-0.106	-0.2182	-0.1434	-0.146	-0.0991	0.2478	0.1924	0.1888	0.1888	0.2084	0.0946	0.1428	0.1724
DNAJC10	0.4481	0.3054	0.2394	0.3326	0.4654	0.2105	0.0862	0.1782	0.142	0.1438	0.1852	0.1454	0.1654	0.3688	0.2551	0.3804	0.4594	1	0.3676	0.3506	0.4182	-0.4317	-0.4202	-0.3288	-0.5502	-0.238	-0.3167	-0.1635	-0.229	-0.0524	-0.1007	-0.0514	-0.0155	-0.1126	-0.234	-0.0581	-0.2971	-0.4134	-0.2102	-0.2633	-0.2604	0.2222	0.271	0.1093	0.0915	0.2201	0.1976	0.208	0.135
DNAJC12	0.3738	0.2872	0.2501	0.2062	0.1802	0.1206	0.0755	-0.0367	0.0819	0.1389	0.1509	0.1277	0.2722	0.1789	0.2574	0.2629	1	0.4594	0.2078	0.1696	0.1881	-0.3422	-0.4017	-0.1881	-0.2959	-0.1859	-0.1255	0.0642	-0.0442	0.0733	0.0542	0.0922	0.0248	-0.0362	-0.1499	-0.0151	-0.0148	-0.122	-0.07	-0.086	-0.1008	0.1866	0.187	0.3231	0.3115	0.226	0.2554	0.2493	0.1972
PRDX3	0.4877	0.3898	0.4593	0.4397	0.2827	0.2917	0.1672	0.1829	0.0021	0.0967	0.151	0.2838	0.2757	0.4024	0.4124	1	0.2629	0.3804	0.2709	0.2415	0.3382	-0.4847	-0.4605	-0.3992	-0.5324	-0.4062	-0.3128	-0.077	-0.1174	0.0268	-0.0007	-0.0051	-0.0921	-0.2922	-0.2241	-0.361	-0.4601	-0.5616	-0.4402	-0.4591	-0.4551	0.0853	-0.0459	-0.0786	-0.1363	-0.04	-0.0609	-0.0019	-0.2028
PRDX4	0.4004	0.3714	0.3904	0.2886	0.1279	0.2347	0.0555	0.0232	-0.0672	0.0763	0.1272	0.2753	0.2377	0.325	1	0.4124	0.2574	0.2551	0.1252	0.1804	0.3033	-0.4378	-0.4662	-0.2703	-0.3258	-0.4654	-0.1307	0.0239	0.0108	0.0897	0.116	0.0173	-0.1105	-0.1429	-0.2025	-0.3897	-0.2607	-0.2706	-0.2592	-0.3791	-0.2656	-0.0379	0.059	0.011	-0.0983	0.1136	0.0687	0.0597	-0.1733
HYOU1	0.4839	0.3124	0.2966	0.2654	0.4111	0.2755	0.2591	0.0647	0.0366	0.1292	0.0997	0.2344	0.0841	1	0.325	0.4024	0.1789	0.3688	0.1543	0.2122	0.4708	-0.2855	-0.3534	-0.3452	-0.4106	-0.4122	-0.2005	-0.1346	-0.1483	-0.2009	-0.0637	-0.1645	-0.0512	-0.1357	-0.1643	-0.3026	-0.2386	-0.3062	-0.3286	-0.377	-0.2372	-0.0013	0.1036	0.0285	-0.0915	0.1534	-0.024	0.0222	-0.1319
NOX1	0.3405	0.2444	0.3968	0.2036	0.2247	0.1919	0.2052	0.1391	0.2187	0.1328	0.2695	0.2896	1	0.0841	0.2377	0.2757	0.2722	0.1654	0.2056	0.1467	0.156	-0.2149	-0.3169	-0.1553	-0.2515	-0.2241	-0.0738	-0.1021	-0.0733	0.0892	-0.0385	-0.0007	-0.0115	-0.0272	-0.0807	-0.2238	-0.1211	-0.1675	-0.2017	-0.3396	-0.2152	0.0912	0.008	0.1203	0.0522	0.0346	-0.0112	-0.0193	-0.085
GSTT1	0.2799	0.1738	0.2773	0.3171	0.1999	0.1247	0.0475	0.048	0.1401	-0.0446	0.1176	1	0.2896	0.2344	0.2753	0.2838	0.1277	0.1454	0.0146	0.0385	0.2156	-0.3365	-0.3668	-0.2279	-0.2369	-0.1946	0.0055	0.0036	-0.1013	0.1249	-0.0339	-0.0436	-0.0852	-0.0057	0.0197	-0.1943	-0.1068	-0.1383	-0.2038	-0.1888	-0.1932	0.0415	0.046	0.0693	0.0085	0.0522	0.0129	0.0065	-0.0316
HSPB9	0.2638	0.1328	0.1081	0.0855	0.1546	0.1455	0.2045	0.2054	0.2733	0.141	1	0.1176	0.2695	0.0997	0.1272	0.151	0.1509	0.1852	0.145	-0.021	0.1398	-0.0592	-0.1947	-0.1489	-0.1413	-0.1778	-0.1734	0.0629	-0.0391	-0.0278	0.012	0.0368	0.0448	0.0113	0.1204	-0.1161	-0.0136	-0.0939	-0.0546	-0.1845	-0.0809	0.1317	0.1291	0.147	0.0883	0.0732	0.131	0.0831	0.061
DNAJB13	0.1536	0.0754	0.1065	0.0292	0.0693	0.0484	0.1129	0.1443	0.2015	1	0.141	-0.0446	0.1328	0.1292	0.0763	0.0967	0.1389	0.1438	0.3279	0.091	0.1786	-0.0478	-0.2093	-0.1165	-0.1758	-0.1622	-0.0936	-0.0561	-0.0057	-0.139	0.0003	0.0997	-0.0513	-0.0128	-0.0302	-0.1642	-0.056	-0.1394	-0.0218	-0.1283	-0.045	0.0294	0.0302	0.1319	0.1067	0.2038	0.1231	0.1765	0.1884
DNAJC28	0.0757	0.1392	0.0156	0.0766	0.1721	0.1429	0.2061	0.3283	1	0.2015	0.2733	0.1401	0.2187	0.0366	-0.0672	0.0021	0.0819	0.142	0.2616	0.1238	-0.024	0.0717	-0.1546	-0.1068	-0.0997	-0.1636	-0.0192	0.1375	-0.1349	-0.0287	0.0835	0.0702	-0.0613	0.1808	0.1352	-0.0297	0.088	0.0075	-0.0041	-0.0392	0.0651	0.3904	0.1817	0.187	0.2224	0.1689	0.0414	0.0531	0.2449
DNAJC16	0.2607	0.1815	0.1122	0.1356	0.1874	0.2673	0.2113	1	0.3283	0.1443	0.2054	0.048	0.1391	0.0647	0.0232	0.1829	-0.0367	0.1782	0.1859	0.217	0.0889	-0.043	-0.0268	-0.1725	-0.3516	-0.1912	-0.2547	-0.3031	-0.2963	-0.1697	-0.112	-0.1228	-0.1845	-0.1594	-0.0345	-0.1463	-0.0793	-0.2314	-0.037	-0.3564	-0.2148	0.2348	0.0395	-0.0419	0.008	-0.0377	-0.0922	0.0002	-0.1148
DUOX2	0.4589	0.3307	0.2695	0.1618	0.338	0.5276	1	0.2113	0.2061	0.1129	0.2045	0.0475	0.2052	0.2591	0.0555	0.1672	0.0755	0.0862	0.0299	-0.0256	-0.0301	0.2222	-0.0954	-0.0684	-0.2115	-0.1246	-0.2338	-0.1804	-0.4158	-0.262	-0.2805	-0.3801	-0.0705	0.0577	-0.1258	-0.3852	-0.0503	-0.2139	-0.3499	-0.3935	-0.2839	0.0039	0.0959	-0.0086	-0.1386	-0.0386	-0.1245	-0.0961	-0.3226
GAK	0.5348	0.4685	0.3959	0.347	0.369	1	0.5276	0.2673	0.1429	0.0484	0.1455	0.1247	0.1919	0.2755	0.2347	0.2917	0.1206	0.2105	0.1855	0.1275	-0.0519	-0.1346	-0.2957	-0.2348	-0.443	-0.3412	-0.405	-0.1458	-0.2969	-0.3514	-0.2935	-0.348	-0.109	-0.0303	-0.1849	-0.5495	-0.3028	-0.374	-0.4657	-0.5225	-0.4261	0.0807	0.051	0.1203	-0.0256	0.0864	-0.0375	0.0205	-0.3802
DNAJC3	0.5613	0.442	0.4178	0.3907	1	0.369	0.338	0.1874	0.1721	0.0693	0.1546	0.1999	0.2247	0.4111	0.1279	0.2827	0.1802	0.4654	0.253	0.3158	0.2711	-0.2951	-0.3516	-0.2834	-0.5404	-0.2812	-0.2846	-0.2302	-0.4526	-0.2299	-0.2703	-0.2473	-0.0204	-0.0367	-0.0895	-0.2647	-0.3094	-0.3209	-0.3695	-0.3404	-0.3127	0.188	0.3504	0.0919	-0.0447	0.1278	0.1129	0.1345	-0.0754
CAT	0.4829	0.3813	0.3286	1	0.3907	0.347	0.1618	0.1356	0.0766	0.0292	0.0855	0.3171	0.2036	0.2654	0.2886	0.4397	0.2062	0.3326	0.2322	0.179	0.202	-0.3976	-0.4138	-0.2949	-0.5179	-0.2672	-0.3823	-0.0597	-0.1124	-0.0877	-0.1766	-0.1126	-0.1262	-0.1684	-0.2226	-0.3013	-0.3735	-0.4203	-0.3953	-0.3861	-0.316	0.0798	0.0655	0.0637	-0.0142	0.0787	0.0753	0.1235	-0.0451
DNAJC15	0.5049	0.4803	1	0.3286	0.4178	0.3959	0.2695	0.1122	0.0156	0.1065	0.1081	0.2773	0.3968	0.2966	0.3904	0.4593	0.2501	0.2394	0.1461	0.2111	0.1602	-0.369	-0.4683	-0.3456	-0.4704	-0.4218	-0.2162	-0.0862	-0.2344	-0.0225	-0.0814	-0.132	-0.1602	-0.1197	-0.1843	-0.4712	-0.3164	-0.3756	-0.4034	-0.4734	-0.4487	0.0584	0.0196	0.0765	-0.0009	0.0747	0.0226	0.1052	-0.2738
DNAJC1	0.6053	1	0.4803	0.3813	0.442	0.4685	0.3307	0.1815	0.1392	0.0754	0.1328	0.1738	0.2444	0.3124	0.3714	0.3898	0.2872	0.3054	0.3677	0.3217	0.2224	-0.3487	-0.4777	-0.3172	-0.5877	-0.485	-0.3654	-0.1785	-0.2586	-0.2084	-0.0892	-0.2014	-0.0611	-0.1475	-0.183	-0.3679	-0.3664	-0.4952	-0.4084	-0.4272	-0.4275	0.2116	0.2609	0.1352	0.0024	0.1943	0.1682	0.1763	-0.2619
DNAJC22	1	0.6053	0.5049	0.4829	0.5613	0.5348	0.4589	0.2607	0.0757	0.1536	0.2638	0.2799	0.3405	0.4839	0.4004	0.4877	0.3738	0.4481	0.3295	0.1588	0.2675	-0.4279	-0.4891	-0.4334	-0.6998	-0.5188	-0.4526	-0.2822	-0.3157	-0.2735	-0.2448	-0.3897	-0.1603	-0.2352	-0.2542	-0.4953	-0.4056	-0.5363	-0.5118	-0.6147	-0.4576	0.1481	0.1304	0.1693	-0.016	0.2308	0.0628	0.1264	-0.2069
[truncated: 74 more columns]

## Sheet: STAD
	HSPA12B	HSPA2	GPX3	SOD3	HSPB2	CRYAB	HSPB6	HSPB7	HSPB8	DNAJB5	DNAJC18	HSPA12A	DNAJB4	GPX8	NOX4	CYBB	DNAJC5B	DNAJB9	HSPA13	HSPA6	SOD2	HSPB3	HSPA1L	DNAJB6	DNAJC27	BBS10	DNAJC24	SACS	BBS12	DNAJC6	DNAJC12	DNAJC28	NOX5	DNAJB2	DNAJC4	HSPB1	PRDX5	TXN2	DNAJC17	DNAJC30	GPX1	GPX4	HSCB	DNAJC8	DNAJC13	DNAJB14	DNAJC16	DNAJC3	DNAJC10
DNAJA1	-0.3125	-0.2709	-0.1532	-0.2878	-0.3282	-0.2748	-0.3329	-0.2918	-0.3036	-0.2121	-0.2429	-0.1205	-0.0906	-0.0842	-0.015	0.0179	0.0525	0.0623	0.1396	0.2082	0.1798	-0.2348	-0.1088	0.019	-0.2538	-0.1551	-0.081	0.0167	0.0852	0.0317	-0.0095	-0.156	-0.2104	-0.211	-0.3361	-0.1967	0.0158	0.0399	-0.2452	-0.1389	0.1096	-0.0722	0.04	0.148	-0.1218	0.0498	-0.0265	0.0935	0.0981
HSPA8	-0.1672	-0.1449	-0.0415	-0.1817	-0.1875	-0.1268	-0.2035	-0.1781	-0.1596	-0.1307	-0.1332	-0.0696	0.0776	0.0086	0.0184	0.078	0.0578	0.0781	0.139	0.1509	0.0554	-0.1431	-0.1616	-0.0402	-0.2147	-0.2525	-0.1053	0.162	0.1517	-0.024	-0.0813	-0.1752	-0.0968	-0.2807	-0.2052	-0.0726	0.0724	0.1056	-0.2701	-0.1659	0.1577	-0.0488	0.0283	0.061	-0.0395	0.1175	0.0432	0.0676	0.0519
HSPA9	-0.3993	-0.4625	-0.3662	-0.5087	-0.5205	-0.5133	-0.5151	-0.4757	-0.4804	-0.423	-0.2965	-0.194	-0.2431	-0.2218	-0.1297	-0.0867	0.0211	-0.0288	0.0521	-0.0415	0.1248	-0.2514	-0.3291	-0.077	-0.0246	-0.3341	-0.0363	0.0515	-0.0362	-0.1028	-0.2024	-0.0593	-0.1308	-0.3327	-0.2624	-0.2657	0.0933	0.1663	-0.1358	-0.1379	-0.121	-0.1258	0.0557	0.0287	0.0499	0.1873	0.2568	0.2473	0.0799
HSPA4	-0.3027	-0.3241	-0.1864	-0.3566	-0.4013	-0.301	-0.3433	-0.3012	-0.2548	-0.2201	-0.1082	-0.0613	-0.067	-0.1372	-0.0673	0.0371	0.0735	-0.0143	0.1181	0.0696	0.1412	-0.1362	-0.2902	0.0056	-0.0778	-0.1402	-0.0038	0.153	0.0867	0.0013	-0.1317	-0.0291	-0.0571	-0.3128	-0.392	-0.1708	-0.049	-0.0598	-0.2373	-0.1892	-0.1229	-0.1998	-0.1027	-0.0111	0.1558	0.2419	0.1771	0.19	0.0276
HSP90B1	-0.2817	-0.3679	-0.2229	-0.3806	-0.3941	-0.4047	-0.3629	-0.3587	-0.3652	-0.3261	-0.283	-0.1308	-0.2007	-0.1132	-0.0754	-0.0716	-0.0096	0.1749	0.2228	0.1358	0.0558	-0.1857	-0.2691	-0.1221	-0.1512	-0.1506	-0.0891	-0.0297	-0.0897	0.157	-0.0741	-0.0249	-0.1465	-0.197	-0.2861	-0.2794	0.0251	0.0402	-0.2041	-0.1462	-0.0426	-0.098	-0.0558	0.0049	-0.0228	0.023	0.0847	0.3719	0.2771
HSPA5	-0.2786	-0.2955	-0.1899	-0.3919	-0.3868	-0.3946	-0.4282	-0.3777	-0.3896	-0.306	-0.399	-0.2325	-0.2223	-0.0912	-0.1107	-0.1803	-0.0508	0.1398	0.1118	0.1764	0.0421	-0.2594	-0.2279	-0.1853	-0.2715	-0.3116	-0.1864	-0.092	-0.0609	0.0821	-0.0777	-0.0955	-0.1069	-0.0285	-0.2188	-0.1742	0.1482	0.1265	-0.172	-0.0088	0.0139	-0.0868	-0.0286	-0.0555	-0.0592	0.0254	0.0523	0.3623	0.268
HYOU1	-0.1258	-0.2665	-0.1684	-0.3191	-0.3786	-0.3663	-0.311	-0.2836	-0.3109	-0.2634	-0.268	-0.132	-0.3361	-0.2474	-0.2131	-0.1709	-0.0763	0.0563	0.0333	0.0413	-0.1344	-0.121	-0.2495	-0.2774	-0.2862	-0.2413	-0.2751	-0.1301	-0.2167	0.2031	-0.1235	-0.1783	-0.1087	0.0434	-0.2206	-0.2201	0.1278	0.0611	-0.1747	-0.0276	-0.1159	-0.1636	-0.2251	-0.1926	0.002	-0.0431	0.0691	0.4195	0.1509
HSPH1	-0.2693	-0.1973	-0.2106	-0.3085	-0.3096	-0.2726	-0.2904	-0.2689	-0.2509	-0.2814	-0.2302	-0.054	-0.1872	-0.1219	-0.0842	-0.1918	-0.0345	0.0178	-0.0111	0.1889	-0.0493	-0.193	0.0677	0.01	-0.1423	0.0621	-0.0948	-0.0716	-0.1132	0.0195	0.0572	-0.1275	-0.0031	0.038	-0.3703	-0.0633	-0.0981	-0.1866	-0.1869	-0.1066	-0.0771	-0.162	-0.1864	-0.1162	0.1085	0.0256	0.0314	0.1666	0.0977
PRDX1	-0.2959	-0.277	-0.0955	-0.3157	-0.2561	-0.2298	-0.334	-0.313	-0.275	-0.297	-0.4082	-0.3821	-0.2267	-0.1255	-0.1163	-0.0972	0.0473	-0.0192	-0.0736	-0.0671	0.1238	-0.1812	-0.1756	0.021	-0.3268	-0.3465	-0.149	-0.2846	-0.1836	-0.1001	-0.1429	-0.0413	-0.0508	-0.015	-0.012	0.016	0.3472	0.4134	0.1737	0.1034	0.2773	0.1967	0.1885	0.3098	-0.1817	-0.157	-0.0348	0.042	0.0368
PRDX4	-0.2014	-0.1815	-0.0509	-0.2438	-0.1625	-0.2061	-0.2569	-0.2877	-0.271	-0.2594	-0.2659	-0.2221	-0.1952	0.0052	-0.0355	-0.0867	-0.0753	0.1233	0.1016	0.0665	0.0666	-0.1955	-0.1284	-0.0343	-0.2527	-0.1781	-0.1233	-0.1484	-0.05	0.0024	0.0977	-0.1589	-0.0945	-0.1237	0.0077	-0.0488	0.2303	0.2648	-0.0024	0.0324	0.3393	0.1553	0.1993	0.1909	-0.2754	-0.1678	-0.1712	0.0179	0.1167
DNAJB11	-0.2356	-0.2731	-0.1205	-0.3171	-0.2808	-0.2986	-0.3304	-0.2999	-0.277	-0.2576	-0.3016	-0.2401	-0.3377	-0.081	-0.0962	-0.1611	0.0062	0.0309	0.0244	0.0721	-0.0639	-0.2133	-0.0593	-0.1112	-0.2977	-0.1308	-0.1834	-0.2767	-0.1973	0.0422	-0.0305	-0.0682	-0.0624	0.1748	-0.0911	-0.0757	0.2085	0.1703	-0.0425	0.1386	0.1521	0.0738	0.0394	0.0881	-0.0747	-0.2081	-0.1823	0.1835	0.1528
MKKS	-0.2359	-0.2286	-0.2224	-0.2577	-0.2244	-0.2371	-0.1883	-0.2498	-0.2686	-0.2952	-0.2361	-0.1291	-0.2531	-0.2261	-0.1432	-0.2312	-0.1394	-0.0964	-0.019	-0.1496	-0.0778	-0.0925	-0.0419	0.0873	0.0592	0.0641	0.0337	-0.1366	-0.1015	0.0521	0.0227	0.0174	-0.0578	-0.1242	-0.1203	-0.2142	0.0516	0.179	-0.0035	0.1194	-0.002	0.0671	0.1759	0.236	-0.1551	-0.1931	0.1065	0.0314	0.0731
DNAJC2	-0.3946	-0.3832	-0.3674	-0.3953	-0.4023	-0.3834	-0.367	-0.3891	-0.3906	-0.4286	-0.3638	-0.2141	-0.3356	-0.2315	-0.1949	-0.3422	-0.1909	-0.1027	-0.135	-0.0614	-0.0375	-0.1116	-0.0775	0.1533	0.0465	-0.0313	-0.0169	-0.1407	-0.1923	-0.0077	-0.0734	-0.0683	-0.0195	-0.1109	-0.2293	-0.1379	0.0454	0.0417	0.0723	0.1351	-0.1669	0.0218	0.032	0.149	0.0135	-0.0771	0.1523	-0.0201	0.1006
DNAJC25	-0.2515	-0.1285	-0.1198	-0.2182	-0.1716	-0.1389	-0.1473	-0.1901	-0.1641	-0.1536	-0.1312	-0.0422	-0.0157	-0.0194	-0.0364	-0.1341	-0.0697	0.1509	0.0894	0.0285	0.1952	-0.069	-0.0578	0.1436	0.1496	-0.0418	0.1839	0.085	0.0515	-0.0035	0.1532	0.0708	-0.0302	-0.2132	-0.15	-0.1351	-0.0337	0.0515	0.0389	-0.04	-0.0911	0.0043	0.1016	0.125	-0.0529	0.0806	0.0958	0.1035	0.2367
SOD1	-0.1889	-0.2374	-0.0957	-0.147	-0.1199	-0.1649	-0.1776	-0.2033	-0.2338	-0.2117	-0.3111	-0.2248	-0.1838	-0.1067	-0.0718	-0.1699	-0.0547	-0.1681	-0.1038	-0.1128	0.1224	-0.1177	-0.083	0.039	-0.2428	-0.358	-0.1346	-0.1971	0.0078	-0.1347	-0.0793	-0.017	-0.1221	-0.1154	0.1252	0.0604	0.3615	0.4159	0.1521	0.175	0.3008	0.1706	0.275	0.3573	-0.3132	-0.2212	-0.0864	-0.1606	-0.2128
PRDX2	-0.2251	-0.2121	-0.0809	-0.1423	-0.1273	-0.1072	-0.1772	-0.1719	-0.2279	-0.204	-0.2947	-0.1631	-0.1799	-0.1775	-0.0583	-0.0939	0.0114	-0.1006	-0.1605	0.0002	-0.0229	-0.1107	-0.1866	0.0695	-0.2726	-0.2949	-0.2266	-0.1412	-0.0087	-0.0852	-0.0508	-0.1641	-0.2577	-0.1522	0.1382	-0.0045	0.2948	0.3972	0.0823	0.0605	0.4121	0.2928	0.2439	0.3221	-0.4849	-0.3234	-0.1764	-0.1698	-0.2299
PRDX6	-0.1863	-0.1225	0.0815	-0.0879	-0.0588	-0.0049	-0.0775	-0.1125	-0.0533	-0.1135	-0.1552	-0.0475	-0.0213	-0.01	-0.0541	-0.1795	-0.0888	-0.0879	-0.0315	0.0211	0.0524	0.0022	-0.0787	0.192	-0.1597	0.0216	0.0192	-0.0342	-0.018	0.1088	0.0646	-0.0147	-0.0256	-0.0665	0.1158	0.1097	0.1746	0.2339	0.0731	0.1401	0.3239	0.3589	0.229	0.3345	-0.2772	-0.2573	-0.2788	-0.1789	-0.0351
TXN	-0.3631	-0.2742	-0.2043	-0.2118	-0.1966	-0.1525	-0.2423	-0.2805	-0.2539	-0.3076	-0.4458	-0.2709	-0.2771	-0.2179	-0.099	-0.2858	-0.0764	-0.1618	-0.3008	-0.0958	0.036	-0.1097	-0.1145	0.0922	-0.2152	-0.2809	-0.0941	-0.2908	-0.0898	-0.206	-0.0209	-0.119	-0.1282	-0.0612	0.0559	0.0747	0.3236	0.4365	0.249	0.1794	0.2888	0.2471	0.2886	0.2829	-0.4155	-0.3084	-0.0194	-0.2194	-0.1087
DNAJC15	-0.2184	-0.145	-0.1559	-0.1248	-0.0794	-0.0868	-0.1273	-0.1491	-0.1764	-0.2157	-0.2858	-0.0906	-0.2056	-0.1304	0.0063	-0.1161	-0.0222	-0.1177	-0.1586	-0.0907	0.0724	-0.166	-0.0493	0.1795	-0.1839	-0.1792	-0.0939	-0.1423	-0.0358	-0.2125	-0.147	-0.0593	-0.0631	-0.0862	0.0386	0.094	0.1964	0.2288	0.2176	0.1517	0.1891	0.1726	0.1793	0.2394	-0.283	-0.1927	-0.0788	-0.1375	-0.2051
PRDX3	-0.3334	-0.2782	-0.2014	-0.2791	-0.2488	-0.2304	-0.2682	-0.2657	-0.2623	-0.2418	-0.2528	-0.1633	-0.1599	-0.1087	-0.0503	0.0025	-0.0298	-0.0981	0.0688	-0.0954	0.1338	-0.1432	-0.2056	0.0869	-0.0249	-0.1622	-0.0386	-0.0261	0.0861	-0.0517	0.0139	0.0064	-0.1278	-0.2959	-0.04	-0.1154	0.091	0.2693	-0.0348	-0.0318	0.1793	0.0878	0.1995	0.3003	-0.0494	-0.0112	0.019	0.0206	0.0608
DNAJA2	-0.3026	-0.1987	-0.1414	-0.154	-0.1674	-0.0917	-0.149	-0.1473	-0.1272	-0.1611	-0.2018	-0.0618	-0.0133	-0.0954	0.0045	-0.0719	-0.0164	-0.0563	0.0614	0.0135	0.0442	-0.0702	-0.0683	0.2308	-0.0052	0.0292	0.1563	0.0134	0.0222	-0.0888	0.0275	0.0876	-0.0105	-0.236	-0.0859	0.0007	0.0264	0.109	0.0475	-0.0333	0.0698	0.0537	0.2022	0.203	-0.088	0.0662	0.0413	-0.1018	-0.0037
HSPA1B	-0.3296	-0.1898	-0.1484	-0.164	-0.168	-0.1072	-0.2576	-0.1643	-0.1982	-0.2028	-0.3281	-0.1501	-0.0169	-0.0982	0.0236	-0.1978	-0.0878	0.0685	-0.008	0.3426	0.0477	-0.2003	0.0425	0.1381	-0.2691	-0.101	-0.0036	-0.0997	-0.0849	-0.0067	-0.0981	-0.1178	-0.1299	0.1059	-0.0796	0.0936	0.1085	0.0442	-0.0271	-0.0185	0.1234	0.1749	0.1227	0.0783	-0.1493	-0.0192	-0.0295	0.0013	0.0127
DNAJB1	-0.283	-0.121	-0.0374	-0.1601	-0.1297	-0.062	-0.2676	-0.1963	-0.1566	-0.1672	-0.3	-0.1372	-0.0455	-0.0567	-0.0023	-0.1294	-0.074	0.1038	-0.0299	0.4148	0.0234	-0.2081	-0.0243	0.0287	-0.3419	-0.1677	-0.1898	-0.1372	0.014	-0.0982	-0.0154	-0.1625	-0.1321	0.1057	-0.0042	0.2195	0.2214	0.1222	-0.0507	-0.0453	0.2827	0.2083	0.0473	0.0036	-0.2103	-0.1017	-0.1502	-0.1264	-0.0649
TCP1	-0.421	-0.3973	-0.2871	-0.4709	-0.4526	-0.4059	-0.3929	-0.3953	-0.3902	-0.3835	-0.3214	-0.1752	-0.2167	-0.255	-0.1756	-0.2132	-0.1338	-0.0794	0.0259	-0.0583	0.183	-0.1558	-0.2557	-0.0083	-0.1377	-0.1164	-0.0374	0.0333	-0.0796	0.0512	-0.0844	-0.0532	-0.1409	-0.2645	-0.3904	-0.2805	0.0074	0.0694	-0.1706	-0.0964	-0.0333	-0.0749	0.0073	0.1509	-0.0619	0.0201	0.162	0.1137	0.0901
CCT2	-0.409	-0.3425	-0.2951	-0.4135	-0.4248	-0.3884	-0.4344	-0.3925	-0.4022	-0.3986	-0.2687	-0.1736	-0.2564	-0.2437	-0.1065	-0.0915	-0.0209	-0.104	0.0568	-0.0263	0.0414	-0.2034	-0.2694	-0.0033	-0.1609	-0.1354	-0.0821	0.0374	-0.0204	0.0651	-0.033	-0.2183	-0.1484	-0.3729	-0.3968	-0.2679	-0.0048	0.038	-0.1946	-0.1768	0.0062	-0.0248	0.0351	0.1053	-0.107	-0.0363	0.0445	0.0459	0.083
CCT8	-0.4487	-0.4132	-0.2687	-0.4541	-0.4223	-0.4225	-0.4537	-0.4693	-0.4554	-0.4272	-0.2795	-0.2269	-0.1976	-0.1965	-0.0639	-0.0573	0.0402	-0.0367	0.2417	0.025	0.1716	-0.2485	-0.2304	0.0098	-0.1846	-0.1253	-0.0048	0.0512	-0.007	-0.0374	-0.1073	0.0866	-0.0665	-0.3743	-0.333	-0.3527	0.0103	0.0873	-0.1859	-0.1261	0.0708	-0.0708	0.1576	0.2156	-0.0854	0.0726	0.1641	0.068	0.1158
CCT4	-0.4263	-0.3947	-0.2948	-0.3937	-0.4139	-0.3476	-0.391	-0.3989	-0.3665	-0.3629	-0.3437	-0.1889	-0.1948	-0.2521	-0.1663	-0.2161	-0.0726	-0.1541	-0.0134	-0.0392	0.096	-0.14	-0.1461	0.0462	-0.0626	-0.0983	0.0258	-0.0016	-0.053	0.0782	-0.0108	-0.1287	-0.1091	-0.2244	-0.2543	-0.138	0.0759	0.082	-0.0521	0.0073	0.0116	0.0615	0.1535	0.1969	-0.1421	-0.0879	0.0489	-0.0867	0.0663
HSPD1	-0.4701	-0.5496	-0.4381	-0.5206	-0.5496	-0.5365	-0.5138	-0.5151	-0.5229	-0.539	-0.4521	-0.2598	-0.2958	-0.3165	-0.1787	-0.2814	-0.1051	-0.157	-0.0264	0.0121	0.0947	-0.2666	-0.3021	-0.0026	-0.1208	-0.2209	-0.071	-0.0902	-0.1506	-0.0329	-0.1198	-0.1252	-0.2009	-0.2088	-0.3142	-0.2896	0.0806	0.1526	-0.1322	-0.055	-0.0817	-0.0562	0.0673	0.0886	-0.0928	-0.0116	0.1818	0.1073	0.1615
CCT6A	-0.4715	-0.5	-0.3919	-0.5385	-0.5267	-0.5134	-0.5061	-0.5043	-0.4967	-0.5036	-0.433	-0.2685	-0.3235	-0.2609	-0.1704	-0.2183	-0.1068	-0.1609	0.0347	0.0028	-0.0055	-0.2783	-0.1973	0.0086	-0.1294	-0.0506	-0.0403	-0.1258	-0.1412	0.0827	-0.1128	-0.0552	-0.0856	-0.1861	-0.3599	-0.3181	0.0305	0.0079	-0.1363	0.0209	-0.0643	-0.0445	-0.019	0.1376	-0.0338	-0.0066	0.0947	0.0946	0.1213
CCT5	-0.3882	-0.3885	-0.2769	-0.4821	-0.4392	-0.4451	-0.4566	-0.4544	-0.4721	-0.4716	-0.4206	-0.2955	-0.3799	-0.3199	-0.1963	-0.1742	-0.0889	-0.0824	0.0046	-0.0309	-0.0204	-0.2445	-0.2249	-0.1082	-0.3502	-0.1882	-0.2006	-0.1755	-0.1417	0.0576	-0.0903	-0.2111	-0.1578	-0.1064	-0.2507	-0.2285	0.1295	0.1676	-0.0824	0.0618	0.1279	0.0175	0.0778	0.0904	-0.1881	-0.1272	0.0208	0.0855	0.0744
HSP90AB1	-0.3169	-0.412	-0.3244	-0.4909	-0.5038	-0.4985	-0.4553	-0.4776	-0.4532	-0.4379	-0.3743	-0.223	-0.3681	-0.3402	-0.2533	-0.3721	-0.2359	-0.1853	-0.1093	0.012	-0.0249	-0.2516	-0.1495	-0.0706	-0.2162	-0.1436	-0.1683	-0.1954	-0.2452	0.1031	-0.1834	-0.1044	-0.018	-0.047	-0.2277	-0.1453	0.1151	0.0642	-0.1112	0.0731	-0.0869	-0.0122	-0.0835	-0.0036	-0.0811	-0.1505	0.0537	0.0698	0.0332
HSPA14	-0.3569	-0.3347	-0.319	-0.4382	-0.5013	-0.4528	-0.3868	-0.3741	-0.4528	-0.4237	-0.3244	-0.2885	-0.2975	-0.3173	-0.2243	-0.1124	-0.0104	-0.1544	-0.0213	-0.1014	-0.076	-0.2448	-0.218	-0.0568	-0.0179	-0.0665	-0.125	-0.0736	-0.1656	0.0019	-0.1653	-0.1173	-0.1541	-0.2375	-0.4094	-0.3885	-0.049	-0.058	-0.2079	-0.1421	-0.1532	-0.2089	-0.1532	0.0361	0.0735	0.0178	0.1627	0.0917	0.1166
CCT3	-0.3383	-0.334	-0.2162	-0.434	-0.4228	-0.4163	-0.4194	-0.4057	-0.4167	-0.4033	-0.3381	-0.2323	-0.3372	-0.2805	-0.1867	-0.2457	-0.1009	-0.1892	-0.0282	-0.0019	-0.135	-0.2358	-0.1579	-0.0797	-0.3108	-0.1607	-0.2337	-0.0923	-0.1013	0.0695	-0.099	-0.1928	-0.1323	-0.1008	-0.1772	-0.1538	0.1582	0.16	-0.1674	0.0244	0.1394	0.0448	0.0139	0.1734	-0.2592	-0.2207	-0.0691	-0.0012	-0.0149
CCT7	-0.2367	-0.3065	-0.1904	-0.2894	-0.3169	-0.3082	-0.377	-0.3434	-0.3414	-0.2998	-0.3504	-0.1682	-0.3266	-0.2463	-0.0984	-0.149	-0.0175	-0.2268	-0.0635	0.029	0.0537	-0.1771	-0.1625	-0.0247	-0.3515	-0.2561	-0.175	-0.1254	-0.123	0.0321	-0.091	-0.2536	-0.1686	-0.1061	-0.135	-0.071	0.2602	0.2784	-0.0016	0.0854	0.2209	0.1556	0.1666	0.2524	-0.416	-0.2997	-0.1543	-0.166	-0.1578
DNAJC7	-0.2291	-0.317	-0.2001	-0.2597	-0.3176	-0.2949	-0.2857	-0.2445	-0.2739	-0.2835	-0.2895	-0.2491	-0.3113	-0.2346	-0.097	-0.1167	0.1248	-0.111	-0.1069	0.0248	0.0688	-0.1069	-0.1198	-0.0285	-0.2479	-0.1204	-0.0496	-0.1658	-0.1728	-0.0469	-0.0451	-0.042	-0.0477	-0.0292	-0.1174	-0.0666	0.1377	0.216	0.0907	0.1077	0.133	0.1049	0.1603	0.2039	-0.1901	-0.1397	-0.0009	-0.0674	-0.0096
DNAJC9	-0.2943	-0.3918	-0.4065	-0.3463	-0.3539	-0.3817	-0.3864	-0.3697	-0.4113	-0.3587	-0.4495	-0.2937	-0.3932	-0.2542	-0.148	-0.1807	-0.021	-0.2418	-0.1289	-0.0554	-0.0617	-0.2354	-0.2023	-0.1176	-0.182	-0.1962	-0.0948	-0.1547	-0.1936	-0.0467	-0.109	-0.1656	-0.2045	-0.04	-0.0639	-0.1847	0.2054	0.1607	0.0692	0.0645	0.0629	0.1006	0.0956	0.0951	-0.2325	-0.176	0.0037	-0.1136	0.0095
HSPE1	-0.4694	-0.4764	-0.3322	-0.4021	-0.3748	-0.3677	-0.3847	-0.418	-0.4084	-0.4505	-0.5085	-0.3001	-0.257	-0.2234	-0.1495	-0.3176	-0.0909	-0.054	-0.0848	-0.0037	0.1164	-0.199	-0.203	0.1161	-0.1356	-0.1915	-0.0246	-0.1897	-0.1736	-0.1108	-0.048	-0.0495	-0.1514	-0.0827	-0.0585	-0.0544	0.2443	0.2972	0.1243	0.1458	0.1236	0.1777	0.2794	0.2158	-0.2116	-0.1285	0.0749	-0.0302	0.1752
HSP90AA1	-0.4155	-0.3359	-0.2665	-0.4047	-0.4051	-0.351	-0.3711	-0.3701	-0.3588	-0.3435	-0.3277	-0.1563	-0.1406	-0.1109	-0.0987	-0.2255	-0.0763	-0.0628	0.0144	0.1016	0.1571	-0.1856	-0.1181	0.086	-0.0336	-0.204	-0.0029	-0.0353	-0.0969	0.0143	-0.0505	0.0047	-0.0537	-0.2133	-0.2908	-0.1127	0.0294	0.0572	-0.0982	-0.0292	-0.0851	-0.0591	0.0557	0.1856	-0.0252	0.0778	0.1427	0.1408	0.1313
TRAP1	-0.2271	-0.3446	-0.3647	-0.2676	-0.3654	-0.398	-0.3833	-0.3423	-0.4317	-0.393	-0.4484	-0.4201	-0.4216	-0.3787	-0.15	-0.1706	0.0101	-0.2657	-0.2254	-0.1059	-0.0593	-0.1632	-0.2755	-0.1768	-0.3558	-0.4031	-0.2864	-0.2016	-0.1717	-0.2519	-0.2034	-0.3444	-0.1518	-0.2342	-0.0562	-0.1079	0.2271	0.3564	0.0238	0.0964	0.1271	0.0602	0.1308	0.076	-0.2945	-0.2104	0.0299	-0.0562	-0.1933
DNAJA3	-0.2025	-0.3129	-0.3411	-0.2968	-0.3537	-0.3912	-0.3623	-0.3178	-0.3858	-0.3457	-0.4233	-0.3802	-0.3568	-0.3362	-0.1777	-0.1947	-0.046	-0.128	-0.1212	-0.0992	-0.1515	-0.1687	-0.1838	-0.185	-0.322	-0.3358	-0.2526	-0.2196	-0.1678	-0.1947	-0.2111	-0.2832	-0.0801	-0.0482	-0.0133	-0.0593	0.2293	0.2753	0.025	0.1383	0.0299	-0.0086	0.0908	-0.0564	-0.1766	-0.1092	0.1108	0.0737	-0.1296
DNAJC11	-0.2164	-0.3575	-0.2919	-0.3753	-0.4215	-0.4555	-0.4014	-0.3744	-0.4557	-0.3726	-0.3949	-0.3287	-0.3969	-0.4422	-0.2198	-0.1655	-0.0109	-0.2652	-0.1441	-0.1528	-0.0581	-0.2375	-0.3098	-0.2137	-0.1719	-0.3853	-0.2151	-0.0997	-0.2268	-0.1022	-0.3101	-0.1385	-0.1588	-0.1264	-0.1557	-0.2987	0.1429	0.2931	0.0319	0.0193	-0.0945	-0.1138	0.0447	0.0144	-0.1335	-0.0898	0.4172	0.0382	-0.0446
GSS	-0.2779	-0.3637	-0.2474	-0.3097	-0.3442	-0.3552	-0.3501	-0.36	-0.3884	-0.4013	-0.4544	-0.3407	-0.5574	-0.3727	-0.2209	-0.2557	-0.0596	-0.2565	-0.2472	-0.0383	-0.1561	-0.2402	-0.0362	-0.0758	-0.3697	-0.2398	-0.3226	-0.4961	-0.291	-0.1294	-0.1724	-0.1692	-0.1103	0.1418	0.0516	0.0224	0.3563	0.3681	0.156	0.2786	0.2149	0.1956	0.079	0.1896	-0.3076	-0.4038	-0.0701	-0.0945	-0.1837
ODF1	0.0126	0.0052	0.0436	0.0168	0.0392	0.022	0.0381	0.0537	0.0288	0.0106	0.0777	0.0668	0.0361	-0.0263	0.1025	0.0221	0.1052	0.0342	0.1324	0.0267	0.0643	0.0531	0.1336	0.0151	0.0496	0.1363	0.1116	0.0946	0.0845	0.0301	0.03	0.1613	0.2881	-0.0457	-0.017	0.0066	-0.0784	-0.0686	0.0793	0.0587	-0.0487	0.0608	-0.003	0.0843	0.1186	0.1048	0.1128	0.0036	0.0415
DNAJB8	-0.0115	-0.0127	-0.0203	0.0005	0.0052	-0.0307	-0.0012	0.0202	-0.0004	0.0034	0.018	-0.0299	0.0403	-0.0017	0.0536	0.0236	0.0806	0.0564	0.0713	0.0368	0.1319	0.0931	0.0324	0.0008	0.0827	0.0618	0.13	0.146	0.1181	0.0234	-0.0323	0.1089	0.226	0.0003	-0.0452	0.0288	-0.069	-0.0537	0.0665	0.0231	-0.0402	0.0526	-0.0496	0.0426	0.1233	0.1391	0.072	0.0425	0.0209
NOX3	0.0024	-0.0705	-0.0094	-0.0684	-0.0524	-0.0983	-0.0274	-0.0718	-0.0846	-0.0396	-0.0031	-0.0512	-0.0387	-0.0732	0.0258	0.0354	0.1126	0.0463	0.051	0.0892	0.0922	0.0387	0.0589	0.0035	0.0235	0.102	0.038	0.0139	-0.0599	0.0872	0.0403	0.0846	0.2309	-0.0477	-0.0339	-0.0326	-0.0433	0.0466	0.0641	0.098	0.0455	0.0633	0.0531	0.0788	0.0634	0.0118	0.0762	-0.0403	0.0777
DNAJC5G	-0.0818	-0.0233	-0.0069	-0.0809	-0.0545	-0.0464	-0.0324	-0.017	0.0015	-0.0045	0.0386	0.0601	0.0357	-0.0677	0.0082	-0.0395	0.0083	-0.0173	0.0845	0.051	-0.0082	-0.0079	0.1248	0.0397	0.1541	0.2271	0.1491	0.0914	0.0349	0.1834	0.0824	0.1617	0.3274	-0.019	-0.0499	-0.013	-0.1165	-0.1179	-0.0178	0.0757	0.0076	0.1112	-0.0364	0.0763	0.1132	0.0435	0.1077	-0.0906	0.1182
GPX5	-0.0138	-0.091	-0.041	-0.1063	-0.0893	-0.1391	-0.0719	-0.0649	-0.099	-0.0776	-0.0196	-0.0259	-0.1137	-0.1121	-0.01	-0.0328	0.0335	0.0125	0.0763	-0.0222	-0.003	0.0113	0.0804	0.0469	0.0062	0.0653	0.0198	0.0391	-0.0274	0.0148	-0.0626	0.109	0.3226	0.002	-0.055	-0.0065	-0.0142	0.0151	0.1497	0.1558	-0.0196	0.0236	-0.0119	0.0799	0.1251	0.0887	0.1207	0.037	0.0473
DNAJB13	0.0364	0.0702	0.0567	-0.0376	-0.0022	-0.0083	0.0338	0.0029	0.0712	0.0367	0.0569	0.0014	-0.0746	0.0027	-0.0323	-0.126	-0.0053	0.0181	0.0301	-0.0081	-0.016	0.0723	0.1104	-0.0289	0.0503	0.102	0.0182	-0.0394	0.02	0.0586	0.0202	0.1581	0.1761	0.1445	0.0587	0.0161	0.0333	0.0529	0.0337	0.1029	-0.039	0.0684	-0.0664	0.0063	0.0537	0.0014	0.0456	0.0163	0.0938
CRYAA	0.0519	0.0688	0.0062	0.0193	0.0086	0.0086	0.0388	0.0351	0.0336	0.0251	0.0117	0.0554	-0.0819	-0.1272	-0.0007	-0.0937	-0.033	-0.1065	-0.0067	0.0404	-0.0733	0.1036	0.1336	-0.0205	0.031	0.172	0.0203	0.0367	-0.0478	0.1372	0.0316	0.0842	0.2283	0.1359	0.0056	0.0178	-0.0381	-0.0351	0.0579	0.2367	-0.0215	0.0843	-0.0354	-0.0397	0.026	-0.0626	0.101	-0.1315	0.095
HSPB9	0.1332	0.1829	0.1578	0.1026	0.1337	0.1273	0.177	0.1617	0.1839	0.1326	0.0524	0.085	-0.0366	-0.0434	-0.002	-0.2089	-0.1109	-0.005	-0.0558	-0.0711	-0.071	0.1893	0.1956	0.0892	0.0247	0.1593	-0.0387	-0.0502	-0.1402	0.1613	0.1044	0.207	0.2822	0.2252	0.2354	0.1602	0.0894	0.1207	0.2003	0.2847	0.1154	0.1976	0.108	0.1015	-0.1774	-0.2175	-0.0733	-0.1228	-0.0403
DNAJC21	-0.1561	-0.0273	-0.065	-0.0836	-0.0732	-0.019	0.0361	0.0067	-0.0048	-0.0648	0.0778	0.1391	0.0688	-0.0397	-0.0775	-0.0927	-0.0926	0.0342	0.1477	-0.1053	0.0266	0.0493	0.1295	0.1259	0.3012	0.194	0.3029	0.1459	0.0679	0.1927	0.1571	0.1955	0.0994	-0.0571	-0.0551	-0.1306	-0.2298	-0.1648	-0.0485	-0.0179	-0.1949	-0.0408	0.0258	0.0659	0.152	0.1557	0.156	0.1473	0.1595
SEC63	-0.0779	0.0381	0.0275	-0.0263	0.0278	0.0196	0.0868	0.044	0.0661	-0.0042	0.1833	0.2849	0.1426	0.1193	0.0319	-0.084	-0.1536	0.094	0.1753	-0.022	0.1032	0.0784	0.1566	0.1558	0.3467	0.3598	0.2962	0.2032	0.0209	0.2637	0.1981	0.1874	0.1371	-0.0757	-0.1927	-0.1715	-0.2584	-0.3282	-0.1104	-0.1503	-0.2395	-0.1466	-0.1148	0.0595	0.2535	0.132	0.0915	0.1885	0.2505
DNAJB7	-0.0159	-0.0442	-0.1298	-0.0545	-0.0189	-0.0367	0.0319	-0.0126	0.0129	0.0129	0.091	0.1415	0.0089	-0.0452	-0.0091	-0.0821	-0.0702	0.0112	0.0962	-0.0851	0.0591	0.0639	0.0599	0.0467	0.3573	0.1853	0.2865	0.1657	-0.0527	0.0628	0.0308	0.3209	0.1771	-0.0745	-0.0837	-0.1678	-0.1851	-0.0006	0.1146	0.0705	-0.253	-0.0669	0.1441	0.0261	0.1488	0.1056	0.2827	0.0163	0.1863
NFE2L2	-0.1803	-0.0509	0.0467	-0.0646	-0.0679	0.0221	-0.059	-0.0137	-0.0132	-0.001	0.018	-0.0081	0.1832	0.0801	-0.0334	0.0296	-0.0035	0.1963	0.1707	0.0057	0.0525	-0.0484	-0.0113	0.0495	0.2085	0.0616	0.1062	0.0203	0.1353	-0.0562	0.1151	0.165	0.0261	-0.1105	-0.0514	-0.1144	-0.1196	-0.0804	-0.174	-0.1726	-0.0541	-0.1222	-0.0576	-0.1	0.2216	0.3237	0.1621	0.1507	0.3529
CCT6B	-0.1436	-0.1008	-0.143	-0.1795	-0.1811	-0.1682	-0.1531	-0.1883	-0.1615	-0.1752	-0.0084	-0.0039	-0.038	-0.0384	-0.1382	-0.0301	-0.0849	0.0468	0.1077	-0.1112	-0.0361	-0.0338	0.0433	0.038	0.2737	0.0894	0.0283	0.0202	0.184	0.0601	0.1525	0.1496	0.0566	-0.1629	-0.0974	-0.2015	-0.1609	-0.1944	-0.146	-0.0374	-0.1816	-0.1769	-0.0282	-0.0616	0.2436	0.2016	0.1379	0.0811	0.1519
DNAJC19	-0.2225	-0.1516	-0.0355	-0.1106	-0.0464	-0.0238	-0.0497	-0.0834	-0.0315	-0.0442	-0.1204	-0.1159	-0.0248	-0.0146	-0.0321	-0.1514	-0.0038	0.0445	0.0093	-0.1272	0.0586	-0.0026	0.0452	0.1646	0.083	0.0293	0.1333	-0.0695	0.0063	-0.0798	0.0385	0.1581	0.018	0.0233	0.2003	0.1116	0.1372	0.2344	0.1647	0.2242	0.1421	0.2882	0.3403	0.2643	-0.0194	-0.0627	-0.07	-0.0588	0.1074
HSPB11	-0.1533	-0.0635	0.0561	-0.0333	0.0466	0.0784	0.0095	-0.0403	0.0153	-0.006	-0.0712	-0.0462	0.0114	-0.0084	0.0071	-0.0109	0.0047	0.0898	0.0702	0.0342	0.1481	-0.0181	0.19	0.1725	0.0462	0.089	0.1895	-0.053	-0.0516	0.1137	0.1241	0.2018	0.0867	0.0548	0.2305	0.1244	0.1863	0.2107	0.297	0.2118	0.2939	0.2966	0.3859	0.4109	-0.1991	-0.1614	-0.075	-0.217	0.01
HSPA1A	-0.1481	0.0362	0.0367	-0.0201	-0.0048	0.0714	-0.0198	0.0543	0.0639	0.038	-0.0313	0.0967	0.2537	0.0234	0.1023	-0.1076	-0.0743	0.2032	0.1515	0.3121	0.0882	-0.0057	0.1575	0.2091	0.004	0.1381	0.1887	0.1401	-0.0102	0.1105	0.0067	0.1108	0.1312	0.0467	-0.0995	0.1127	-0.1321	-0.2017	-0.1118	-0.0979	-0.0122	0.0815	0.054	0.0492	0.0934	0.1741	0.0682	0.0764	0.145
DNAJA4	-0.2539	-0.0322	-0.1598	-0.1385	-0.1348	-0.0828	-0.1252	-0.0532	-0.0726	-0.0663	-0.1595	0.0203	0.107	-0.0065	0.0079	-0.1836	-0.177	0.0203	0.0479	-0.0084	-0.0189	-0.0257	-0.0272	-0.0672	0.0383	-0.051	0.0435	0.1979	0.2048	0.0447	-0.0059	0.0141	0.027	-0.0321	-0.1278	-0.0151	-0.0663	-0.0925	-0.1267	-0.144	-0.1077	-0.158	-0.0459	-0.0856	0.1154	0.2336	0.1817	0.2715	0.1331
HSPA4L	-0.1686	-0.0306	-0.0872	-0.0987	-0.1345	-0.0591	-0.1349	-0.1	-0.0763	-0.0195	-0.0254	-0.1044	0.2176	0.0221	-0.03	0.0089	-0.0707	-0.0148	0.1157	0.0979	0.0865	-0.0692	-0.2022	0.0027	0.025	-0.1567	0.094	0.1984	0.2788	-0.0645	0.029	-0.0203	-0.1233	-0.229	-0.1883	-0.0591	-0.1388	-0.1277	-0.3079	-0.2694	-0.0741	-0.1549	-0.1069	-0.1307	0.1229	0.3814	0.08	0.1557	0.1285
DUOX1	-0.1361	0.0108	0.0424	-0.1565	-0.1441	-0.0665	-0.1424	-0.1273	0.006	-0.0479	-0.1034	-0.0765	-0.0041	-0.0339	-0.1015	-0.2011	-0.1848	0.0653	0.0685	0.0071	-0.0293	-0.0386	0.0149	-0.2194	-0.026	-0.0662	-0.0989	-0.0538	0.0384	0.1753	-0.0373	0.0494	0.1973	0.1307	0.056	0.0422	0.1863	0.0679	-0.0361	0.001	-0.0154	-0.0093	-0.046	-0.0472	0.0618	0.0164	0.1125	0.1363	0.2037
DUOX2	-0.1762	-0.0881	-0.041	-0.1628	-0.1867	-0.161	-0.1913	-0.1958	-0.1262	-0.2107	-0.162	-0.1305	-0.0929	-0.0644	-0.1626	-0.1546	-0.1285	0.1192	-0.0219	-0.0234	0.0588	-0.0572	-0.0389	-0.178	-0.0937	-0.1417	-0.2244	-0.1238	-0.0176	-0.0029	-0.0613	0.0298	0.0749	0.0078	-0.0348	-0.0467	0.1632	0.0533	-0.0472	-0.0665	-0.1063	-0.1812	-0.1009	-0.1619	0.0708	0.071	0.1011	0.2397	0.1304
GSTM1	-0.0425	0.0024	0.0534	-0.0511	-0.0432	-0.004	-0.045	-0.055	0.0115	0.0182	-0.0121	-0.0469	0.0071	-0.0128	-0.0005	0.0939	0.0558	-0.0075	0.081	0.0629	0.0681	0.0108	-0.0182	-0.0313	0.0574	-0.0203	-0.1285	0.0017	-0.0312	-0.0261	-0.044	0.0182	0.0917	-0.1217	-0.0332	-0.0496	-0.0266	-0.0345	-0.1217	-0.135	-0.0146	-0.0443	-0.0998	0.0846	0.0304	0.017	0.0239	0.0627	0.0252
DNAJB3	-0.0623	-0.0219	-0.0737	-0.0596	-0.0959	-0.0387	-0.0321	-0.0298	-0.048	-0.0659	-0.0469	-0.1462	-0.0857	-0.0955	-0.1404	-0.1139	-0.0513	-0.0698	-0.144	-0.1003	-0.1074	0.0308	-0.0298	-0.0112	0.0653	-0.014	0.0135	-0.2068	-0.0841	-0.0166	-0.0036	0.037	0.1092	0.0835	0.0003	-0.029	0.0435	0.0375	0.0416	0.0406	-0.0649	-0.0398	-0.0306	0.0412	0.0824	0.0011	0.0885	0.0717	0.1076
GSTT1	0.001	-0.0514	0.0141	0.0479	-0.0203	-0.027	0.0183	0.0101	-0.0206	-0.0249	-0.1183	-0.0748	-0.1498	-0.0669	-0.0787	0.0322	0.075	0.0046	-0.1155	-0.1258	-0.1526	-0.0059	-0.0501	-0.1116	-0.0478	-0.1474	-0.2456	-0.1394	-0.0703	-0.1089	-0.0515	-0.0991	-0.0568	0.0653	0.1851	0.087	0.1507	0.2319	0.054	0.0617	0.1267	0.1527	0.0349	0.0153	-0.0694	-0.1305	-0.0409	-0.0091	-0.0294
CAT	0.0526	0.027	0.0993	0.0295	0.0532	0.0435	0.0666	0.0708	0.0467	0.0913	0.1406	0.0262	0.1716	0.0967	-0.0176	0.1515	0.0683	-0.0149	0.0336	-0.0618	-0.0943	-0.0178	-0.024	-0.1574	0.0821	-0.0364	0.1511	0.0066	0.1055	-0.0239	-0.0583	0.1394	-0.0149	-0.0551	0.1129	-0.0777	0.0171	0.0848	-0.1451	-0.0501	0.0244	-0.0854	-0.0005	-0.024	0.0478	0.1799	0.043	0.136	0.0346
DNAJC1	-0.076	-0.1563	-0.0814	-0.087	-0.1037	-0.1461	-0.1548	-0.1408	-0.1729	-0.1406	-0.1113	-0.1966	-0.1255	0.0217	0.0044	-0.0821	0.0233	0.1025	-0.066	-0.1091	0.0126	-0.113	-0.1551	-0.0913	-0.1336	-0.1987	-0.087	-0.2489	-0.0044	-0.0918	0.0155	0.0227	-0.139	0.0847	0.0179	-0.0579	0.2571	0.2558	0.1397	0.0592	0.0931	0.0229	0.0432	0.0795	-0.1691	-0.0754	-0.0691	0.0556	0.0216
DNAJB12	0.0622	-0.028	-0.007	0.0131	-0.0151	-0.0243	-0.0096	0.0046	0.0167	0.0104	-0.0383	-0.1517	-0.174	-0.0037	-0.0389	-0.0338	0.037	-0.1167	-0.1709	-0.044	-0.1162	0.0444	-0.0514	-0.1417	-0.1581	0.0315	-0.0829	-0.2519	-0.0766	0.0121	0.0279	-0.0187	-0.0249	0.2307	0.2028	0.0669	0.1978	0.1546	0.1571	0.1834	0.2109	0.1116	-0.0383	-0.0065	-0.1506	-0.1969	-0.2887	-0.0867	-0.1828
DNAJC14	0.0731	-0.0859	-0.1513	-0.1448	-0.2114	-0.2336	-0.1355	-0.1076	-0.1203	-0.0808	-0.0289	-0.0002	-0.2442	-0.1472	-0.1088	-0.0701	0.0108	-0.0908	-0.0606	-0.0484	-0.1508	-0.1193	-0.013	-0.1926	-0.1282	0.1058	-0.0652	-0.101	-0.1505	0.1235	-0.0391	-0.0111	0.0281	0.1711	-0.1062	-0.1137	-0.0107	-0.0586	-0.0419	0.0747	-0.1026	-0.0448	-0.1372	-0.163	-0.034	-0.1013	-0.0005	0.0667	0.0712
DNAJC22	-0.0291	-0.1172	-0.1655	-0.1156	-0.1973	-0.2384	-0.1704	-0.1161	-0.1972	-0.2419	-0.2073	-0.193	-0.2261	-0.1364	-0.1094	-0.0291	0.0636	-0.0045	-0.0925	-0.052	-0.1488	-0.096	-0.2427	-0.2481	-0.2234	-0.1772	-0.2165	-0.1267	-0.0972	-0.0658	-0.1135	-0.0452	-0.0966	-0.0106	-0.2008	-0.1898	0.0188	0.0884	-0.1254	0.045	-0.0493	-0.117	-0.0622	-0.2532	-0.0148	0.0361	0.0914	0.1443	0.0973
NOX1	-0.082	-0.1462	-0.2091	0.0194	-0.0822	-0.1097	-0.0721	-0.0816	-0.1372	-0.2175	-0.1047	-0.0232	-0.2159	-0.1365	0.0502	-0.0651	0.0055	-0.0375	-0.0689	-0.0203	0.1222	-0.0101	0.0265	0.0851	-0.0598	-0.028	-0.0519	-0.1558	-0.071	-0.0703	0.0463	-0.0306	-0.1288	-0.0372	-0.1259	-0.0662	0.0097	0.0429	0.0728	0.0428	0.0055	-0.0235	0.0731	0.0752	-0.1241	-0.1663	-0.0602	-0.0435	-0.1277
GPX2	-0.1105	-0.1126	-0.2187	-0.1105	-0.1511	-0.1874	-0.1782	-0.1746	-0.2101	-0.2459	-0.3069	-0.23	-0.3894	-0.2309	-0.1704	-0.1716	-0.0162	-0.1242	-0.3076	-0.1114	-0.034	-0.1685	0.0193	-0.0585	-0.1915	-0.2071	-0.256	-0.381	-0.2412	-0.2128	0.0748	-0.1124	-0.0783	0.0584	0.0041	0.0242	0.1499	0.2564	0.1273	0.1642	0.1321	0.0247	0.0348	0.0241	-0.1957	-0.251	-0.0481	-0.0063	0.051
DNAJC5	-0.033	-0.0334	-0.0685	-0.2198	-0.2547	-0.2347	-0.1616	-0.1569	-0.1624	-0.1454	-0.0462	-0.0375	-0.3125	-0.2816	-0.2496	-0.2157	-0.1648	-0.118	-0.162	0.0244	-0.2399	-0.0413	0.0333	-0.1325	-0.1085	-0.0064	-0.1998	-0.1535	-0.2109	0.1236	-0.0321	-0.019	0.0615	0.179	-0.1602	-0.129	-0.0709	-0.0692	-0.1954	0.024	-0.1573	-0.1995	-0.2876	-0.3165	0.0683	-0.1057	0.0826	0.1698	0.0139
GAK	-0.1124	-0.2685	-0.3081	-0.2531	-0.3461	-0.3983	-0.3409	-0.3094	-0.3427	-0.3294	-0.3529	-0.3409	-0.4044	-0.2975	-0.2776	-0.1224	-0.0575	-0.1457	-0.2604	-0.0839	-0.1935	-0.214	-0.2111	-0.3737	-0.1981	-0.3811	-0.4044	-0.3161	-0.1599	-0.1495	-0.2155	-0.1448	-0.1111	0.1277	-0.0412	-0.1464	0.1708	0.2031	0.0352	-0.0113	-0.1371	-0.1872	-0.1527	-0.3195	-0.0461	0.0477	0.1515	0.2097	-0.0096
DNAJC10	-0.1856	-0.057	-0.0919	-0.1948	-0.1585	-0.1435	-0.1315	-0.1525	-0.1359	-0.1218	0.0389	0.0163	0.0753	0.116	-0.0471	-0.0026	-0.036	0.2954	0.375	0.0464	0.0251	-0.177	-0.0941	-0.1179	0.1433	0.1207	0.1077	0.1941	0.1771	0.1477	0.226	0.0713	0.0191	-0.1428	-0.203	-0.319	-0.2642	-0.2175	-0.286	-0.2289	-0.1932	-0.1656	-0.082	-0.2273	0.273	0.3467	0.2427	0.3884	1
DNAJC3	-0.2014	-0.1727	-0.158	-0.3036	-0.2939	-0.2861	-0.2395	-0.2087	-0.2107	-0.1663	-0.0052	-0.0125	-0.0182	0.0426	-0.0458	0.0593	-0.0086	0.2941	0.3214	0.053	0.0541	-0.1503	-0.1439	-0.2222	-0.0022	-0.084	-0.0646	0.0468	0.0687	0.055	-0.0758	0.0272	-0.0326	-0.1387	-0.3451	-0.3481	-0.2071	-0.2218	-0.3248	-0.3912	-0.3476	-0.4161	-0.2885	-0.3136	0.3654	0.4778	0.2356	1	0.3884
DNAJC16	-0.2179	-0.1897	-0.2417	-0.2817	-0.3075	-0.2872	-0.1892	-0.1993	-0.2429	-0.2165	-0.0615	-0.0283	-0.0332	-0.2295	-0.1371	-0.0706	-0.0756	0.0224	0.1225	-0.1336	-0.0182	-0.0824	-0.1074	-0.1063	0.3035	-0.0025	0.0423	0.2597	0.1049	0.041	-0.205	0.2258	0.0982	-0.2155	-0.2927	-0.393	-0.2684	-0.1748	-0.1828	-0.1965	-0.4268	-0.2825	-0.0427	-0.1941	0.3138	0.3864	1	0.2356	0.2427
DNAJB14	-0.102	0.016	-0.0504	-0.1145	-0.1016	-0.0676	-0.0592	-0.0303	-0.0172	0.0223	0.2039	0.0729	0.3659	0.1966	0.053	0.2663	0.0928	0.2921	0.4133	0.1597	0.148	-0.0231	-0.0402	-0.0859	0.3193	0.0935	0.2194	0.3981	0.3879	0.0221	0.0099	0.2061	0.1023	-0.2643	-0.3314	-0.2687	-0.3866	-0.4711	-0.354	-0.421	-0.4217	-0.4098	-0.2449	-0.3078	0.5527	1	0.3864	0.4778	0.3467
DNAJC13	0.0104	0.0275	0.0429	-0.1126	-0.0832	-0.0176	0.0262	0.0306	0.06	0.0883	0.2681	0.1219	0.231	0.1499	0.0228	0.2636	0.0574	0.1252	0.3066	0.0357	0.1044	0.059	0.0343	-0.0316	0.3918	0.2317	0.1785	0.3692	0.2488	0.0692	0.0123	0.156	0.1832	-0.2231	-0.4187	-0.202	-0.492	-0.5546	-0.3955	-0.3252	-0.4283	-0.4092	-0.3444	-0.2702	1	0.5527	0.3138	0.3654	0.273
DNAJC8	-0.035	-0.022	0.1605	0.1217	0.1507	0.1611	0.062	0.0659	0.0855	0.1081	-0.0277	-0.0146	-0.0048	0.0814	0.145	0.0748	0.1137	-0.0702	0.002	0.0053	0.1793	0.0243	0.1917	0.3141	-0.0407	-0.0377	0.0824	-0.0786	0.0239	0.0118	-0.0374	0.0754	0.0746	-0.0196	0.1576	0.169	0.2496	0.325	0.2924	0.1976	0.3777	0.4003	0.3647	1	-0.2702	-0.3078	-0.1941	-0.3136	-0.2273
HSCB	-0.0196	-0.0494	-0.0127	0.0931	0.1281	0.0782	0.0582	0.0055	-0.0082	0.0043	-0.0896	-0.0785	-0.008	-0.0666	0.0481	-0.048	0.0495	0.0222	0.001	-0.0412	0.1317	0.0298	0.0503	0.09	-0.0766	-0.0607	0.1069	-0.0862	-0.0121	-0.1057	0.0774	0.0756	-0.0921	0.0483	0.3201	0.152	0.2329	0.5033	0.3392	0.3738	0.2997	0.3407	1	0.3647	-0.3444	-0.2449	-0.0427	-0.2885	-0.082
GPX4	0.0639	0.036	0.1898	0.2494	0.2825	0.2724	0.2083	0.1907	0.2006	0.1555	-0.1012	0.0102	0.0029	0.0344	0.1664	-0.0733	0.1079	0.0523	-0.1147	0.034	0.0388	0.0764	0.1168	0.2278	-0.1945	-0.0368	-0.0428	-0.1551	0.0146	-0.0203	0.0251	-0.0453	0.0311	0.2607	0.4736	0.4538	0.3476	0.3752	0.3428	0.3861	0.543	1	0.3407	0.4003	-0.4092	-0.4098	-0.2825	-0.4161	-0.1656
GPX1	0.1241	0.0445	0.256	0.2306	0.2883	0.2497	0.1457	0.1516	0.1463	0.1501	-0.1113	-0.1115	-0.0441	0.1937	0.2547	0.2278	0.2685	0.0326	-0.09	0.1583	0.1267	-0.0149	0.0308	0.0904	-0.3824	-0.1179	-0.1725	-0.2203	-0.0142	-0.1627	0.0994	-0.1224	-0.0504	0.0749	0.3848	0.2933	0.3158	0.4191	0.2367	0.2935	1	0.543	0.2997	0.3777	-0.4283	-0.4217	-0.4268	-0.3476	-0.1932
DNAJC30	0.1102	-0.0127	0.0214	0.0834	0.1156	0.0428	0.1237	0.0774	0.0666	0.0581	-0.0963	-0.1311	-0.2184	-0.1208	-0.1253	-0.2348	-0.0686	-0.1107	-0.2819	-0.141	-0.1259	0.1413	0.1394	0.0714	-0.1308	0.0227	-0.0606	-0.2977	-0.1943	-0.0631	-0.0076	0.1343	0.0827	0.3709	0.4221	0.3347	0.2826	0.4267	0.4321	1	0.2935	0.3861	0.3738	0.1976	-0.3252	-0.421	-0.1965	-0.3912	-0.2289
DNAJC17	0.1261	-0.0141	0.0505	0.2249	0.2355	0.1624	0.1633	0.1401	0.1168	0.0819	-0.1222	-0.1041	-0.1032	-0.0043	0.0448	-0.1091	0.0333	-0.1243	-0.2986	-0.1638	0.018	0.1097	0.055	0.0895	-0.0752	-0.141	-0.037	-0.2707	-0.1571	-0.1591	-0.0104	-0.0072	0.0161	0.2983	0.4354	0.3514	0.4084	0.4392	1	0.4321	0.2367	0.3428	0.3392	0.2924	-0.3955	-0.354	-0.1828	-0.3248	-0.286
TXN2	-0.1037	-0.2137	-0.0421	-0.0672	-0.0689	-0.1052	-0.1224	-0.1562	-0.1423	-0.1467	-0.3611	-0.2922	-0.3463	-0.2528	-0.1482	-0.1876	0.0155	-0.1261	-0.2885	-0.163	-0.0468	-0.0789	-0.1555	-0.0839	-0.3566	-0.3934	-0.2653	-0.4425	-0.2645	-0.2442	-0.1533	-0.0593	-0.1557	0.1538	0.3918	0.1948	0.5944	1	0.4392	0.4267	0.4191	0.3752	0.5033	0.325	-0.5546	-0.4711	-0.1748	-0.2218	-0.2175
PRDX5	-0.1333	-0.2088	-0.0611	-0.0443	-0.0713	-0.0825	-0.1732	-0.1366	-0.1406	-0.1304	-0.3741	-0.2714	-0.2889	-0.0664	-0.1019	-0.2641	-0.0761	-0.0917	-0.2616	-0.0531	-0.0735	-0.1033	-0.1106	-0.079	-0.3499	-0.3507	-0.2133	-0.4649	-0.208	-0.113	-0.1648	-0.1509	-0.1432	0.3274	0.4955	0.2742	1	0.5944	0.4084	0.2826	0.3158	0.3476	0.2329	0.2496	-0.492	-0.3866	-0.2684	-0.2071	-0.2642
HSPB1	0.2274	0.3152	0.3034	0.3985	0.4271	0.4956	0.3677	0.3856	0.4581	0.4123	0.1075	0.1569	0.2217	0.181	0.1629	-0.1177	-0.0837	0.0635	-0.1494	0.1183	0.0158	0.2835	0.248	0.3067	-0.1446	0.0427	0.0178	-0.1108	0.0131	-0.0741	0.0272	-0.0473	0.1181	0.3943	0.4293	1	0.2742	0.1948	0.3514	0.3347	0.2933	0.4538	0.152	0.169	-0.202	-0.2687	-0.393	-0.3481	-0.319
DNAJC4	0.1731	0.1269	0.1913	0.3183	0.3015	0.2835	0.293	0.2437	0.2544	0.2394	0.0363	0.0112	0.0163	0.0547	-0.0259	-0.0614	0.039	0.0135	-0.1646	-0.0664	-0.1039	0.1075	0.2205	-0.0319	-0.0044	-0.0197	0.0127	-0.231	-0.0621	-0.0505	0.0549	0.0414	0.032	0.4127	1	0.4293	0.4955	0.3918	0.4354	0.4221	0.3848	0.4736	0.3201	0.1576	-0.4187	-0.3314	-0.2927	-0.3451	-0.203
DNAJB2	0.1519	0.0989	0.1144	0.1929	0.1887	0.1748	0.1571	0.2088	0.1868	0.1822	0.0125	0.0347	-0.0015	-0.0386	-0.0467	-0.246	-0.1417	-0.0124	-0.2508	-0.0157	-0.2185	0.0579	0.217	0.0145	-0.1475	0.0574	-0.0498	-0.3042	-0.1098	0.1156	-0.0211	0.088	0.0119	1	0.4127	0.3943	0.3274	0.1538	0.2983	0.3709	0.0749	0.2607	0.0483	-0.0196	-0.2231	-0.2643	-0.2155	-0.1387	-0.1428
NOX5	0.1798	0.2629	0.2774	0.0877	0.1388	0.187	0.1882	0.1654	0.2816	0.2127	0.2987	0.2358	0.2054	0.0914	0.0944	0.043	0.0289	0.1203	0.1976	0.0826	0.0199	0.2156	0.2666	0.091	0.2265	0.3132	0.1037	0.1746	0.067	0.1813	0.0568	0.2574	1	0.0119	0.032	0.1181	-0.1432	-0.1557	0.0161	0.0827	-0.0504	0.0311	-0.0921	0.0746	0.1832	0.1023	0.0982	-0.0326	0.0191
DNAJC28	0.077	0.1097	0.1838	0.0483	0.098	0.1327	0.1983	0.1505	0.198	0.2029	0.3116	0.2182	0.1908	0.1033	0.0342	-0.0029	-0.0079	0.0938	0.2088	-0.0056	0.1054	0.1363	0.2251	0.1049	0.3559	0.2659	0.2405	0.1374	0.1888	0.0523	0.1179	1	0.2574	0.088	0.0414	-0.0473	-0.1509	-0.0593	-0.0072	0.1343	-0.1224	-0.0453	0.0756	0.0754	0.156	0.2061	0.2258	0.0272	0.0713
DNAJC12	0.1573	0.2917	0.1644	0.2327	0.2413	0.2455	0.2485	0.2236	0.2429	0.199	0.3116	0.2044	0.2446	0.2746	0.1188	0.0323	0.0022	0.139	0.1277	0.0847	0.0721	0.1397	0.2138	0.0598	0.1518	0.2365	0.266	0.1591	0.1834	0.1938	1	0.1179	0.0568	-0.0211	0.0549	0.0272	-0.1648	-0.1533	-0.0104	-0.0076	0.0994	0.0251	0.0774	-0.0374	0.0123	0.0099	-0.205	-0.0758	0.226
DNAJC6	0.0437	0.1382	0.1558	0.0011	0.0117	0.06	0.0713	0.0535	0.1224	0.1002	0.1987	0.3773	0.1439	0.0311	-0.0715	-0.1501	-0.2312	0.0815	0.182	0.0864	-0.0923	0.0976	0.1441	0.0014	0.2228	0.3431	0.2172	0.2381	0.0718	1	0.1938	0.0523	0.1813	0.1156	-0.0505	-0.0741	-0.113	-0.2442	-0.1591	-0.0631	-0.1627	-0.0203	-0.1057	0.0118	0.0692	0.0221	0.041	0.055	0.1477
BBS12	0.0571	0.1928	0.1835	0.2126	0.225	0.252	0.2156	0.2388	0.2024	0.2476	0.3425	0.2163	0.3527	0.3515	0.277	0.2022	0.0548	0.1883	0.2768	0.0494	0.1263	0.0963	0.0636	0.1224	0.1703	0.1453	0.2244	0.3651	1	0.0718	0.1834	0.1888	0.067	-0.1098	-0.0621	0.0131	-0.208	-0.2645	-0.1571	-0.1943	-0.0142	0.0146	-0.0121	0.0239	0.2488	0.3879	0.1049	0.0687	0.1771
SACS	0.216	0.2932	0.17	0.1711	0.2334	0.241	0.2799	0.2703	0.2807	0.3411	0.3947	0.4487	0.4745	0.2639	0.2626	0.2411	0.0759	0.1678	0.389	0.1208	0.2136	0.2174	0.0973	0.1062	0.4122	0.2623	0.3846	1	0.3651	0.2381	0.1591	0.1374	0.1746	-0.3042	-0.231	-0.1108	-0.4649	-0.4425	-0.2707	-0.2977	-0.2203	-0.1551	-0.0862	-0.0786	0.3692	0.3981	0.2597	0.0468	0.1941
DNAJC24	0.1303	0.1996	0.0883	0.2211	0.2923	0.3148	0.2855	0.2877	0.299	0.2978	0.3614	0.3377	0.4126	0.2826	0.2316	0.0593	-0.0361	0.086	0.2435	0.0468	0.156	0.2489	0.241	0.2008	0.3533	0.3982	1	0.3846	0.2244	0.2172	0.266	0.2405	0.1037	-0.0498	0.0127	0.0178	-0.2133	-0.2653	-0.037	-0.0606	-0.1725	-0.0428	0.1069	0.0824	0.1785	0.2194	0.0423	-0.0646	0.1077
BBS10	0.1815	0.2905	0.2756	0.19	0.2466	0.2584	0.3226	0.2657	0.3336	0.2801	0.4612	0.4207	0.2854	0.1888	0.0622	0.0464	-0.0696	0.1226	0.2735	0.035	-0.0836	0.2411	0.3615	0.2289	0.3684	1	0.3982	0.2623	0.1453	0.3431	0.2365	0.2659	0.3132	0.0574	-0.0197	0.0427	-0.3507	-0.3934	-0.141	0.0227	-0.1179	-0.0368	-0.0607	-0.0377	0.2317	0.0935	-0.0025	-0.084	0.1207
DNAJC27	0.0909	0.1502	0.0676	0.0774	0.0993	0.1415	0.2305	0.1495	0.2145	0.1968	0.3613	0.374	0.2894	0.131	-0.0204	0.0916	-0.0483	0.0048	0.1426	-0.0467	0.0682	0.2111	0.2018	0.1277	1	0.3684	0.3533	0.4122	0.1703	0.2228	0.1518	0.3559	0.2265	-0.1475	-0.0044	-0.1446	-0.3499	-0.3566	-0.0752	-0.1308	-0.3824	-0.1945	-0.0766	-0.0407	0.3918	0.3193	0.3035	-0.0022	0.1433
DNAJB6	0.0894	0.1815	0.2384	0.2438	0.2797	0.3304	0.2458	0.249	0.2612	0.2253	0.1513	0.2664	0.248	0.1891	0.2232	-0.0224	-0.0462	0.1021	0.0404	-0.0134	0.1128	0.1981	0.1594	1	0.1277	0.2289	0.2008	0.1062	0.1224	0.0014	0.0598	0.1049	0.091	0.0145	-0.0319	0.3067	-0.079	-0.0839	0.0895	0.0714	0.0904	0.2278	0.09	0.3141	-0.0316	-0.0859	-0.1063	-0.2222	-0.1179
HSPA1L	0.2009	0.3688	0.2742	0.291	0.2985	0.3191	0.2862	0.2966	0.3443	0.3318	0.3417	0.2939	0.1764	0.1144	0.059	0.0938	0.0358	0.1124	0.1131	0.1165	-0.0198	0.185	1	0.1594	0.2018	0.3615	0.241	0.0973	0.0636	0.1441	0.2138	0.2251	0.2666	0.217	0.2205	0.248	-0.1106	-0.1555	0.055	0.1394	0.0308	0.1168	0.0503	0.1917	0.0343	-0.0402	-0.1074	-0.1439	-0.0941
HSPB3	0.3318	0.3958	0.3093	0.4468	0.3954	0.5036	0.5039	0.5397	0.574	0.5119	0.3568	0.305	0.3077	0.1657	0.1876	0.069	0.0306	0.0677	-0.0123	-0.0826	0.0591	1	0.185	0.1981	0.2111	0.2411	0.2489	0.2174	0.0963	0.0976	0.1397	0.1363	0.2156	0.0579	0.1075	0.2835	-0.1033	-0.0789	0.1097	0.1413	-0.0149	0.0764	0.0298	0.0243	0.059	-0.0231	-0.0824	-0.1503	-0.177
SOD2	0.1186	0.0405	0.1197	0.1479	0.1496	0.1424	0.0558	0.0875	0.1277	0.1835	0.075	0.0948	0.1959	0.1771	0.3322	0.345	0.2172	0.2025	0.2862	0.2996	1	0.0591	-0.0198	0.1128	0.0682	-0.0836	0.156	0.2136	0.1263	-0.0923	0.0721	0.1054	0.0199	-0.2185	-0.1039	0.0158	-0.0735	-0.0468	0.018	-0.1259	0.1267	0.0388	0.1317	0.1793	0.1044	0.148	-0.0182	0.0541	0.0251
HSPA6	0.0673	0.0814	0.1784	0.0693	0.1062	0.15	0.0091	0.0293	0.1116	0.1286	0.0532	0.1026	0.2551	0.2354	0.2241	0.2407	0.1561	0.2791	0.2998	1	0.2996	-0.0826	0.1165	-0.0134	-0.0467	0.035	0.0468	0.1208	0.0494	0.0864	0.0847	-0.0056	0.0826	-0.0157	-0.0664	0.1183	-0.0531	-0.163	-0.1638	-0.141	0.1583	0.034	-0.0412	0.0053	0.0357	0.1597	-0.1336	0.053	0.0464
HSPA13	0.0645	0.1021	0.2435	0.003	0.0974	0.0899	0.0513	0.0397	0.1283	0.1823	0.3295	0.2292	0.3449	0.3095	0.2725	0.3335	0.2023	0.5533	1	0.2998	0.2862	-0.0123	0.1131	0.0404	0.1426	0.2735	0.2435	0.389	0.2768	0.182	0.1277	0.2088	0.1976	-0.2508	-0.1646	-0.1494	-0.2616	-0.2885	-0.2986	-0.2819	-0.09	-0.1147	0.001	0.002	0.3066	0.4133	0.1225	0.3214	0.375
DNAJB9	0.0804	0.1348	0.2403	0.1266	0.1523	0.1774	0.144	0.1415	0.1934	0.2088	0.2214	0.1695	0.3302	0.2296	0.2264	0.2342	0.1539	1	0.5533	0.2791	0.2025	0.0677	0.1124	0.1021	0.0048	0.1226	0.086	0.1678	0.1883	0.0815	0.139	0.0938	0.1203	-0.0124	0.0135	0.0635	-0.0917	-0.1261	-0.1243	-0.1107	0.0326	0.0523	0.0222	-0.0702	0.1252	0.2921	0.0224	0.2941	0.2954
DNAJC5B	0.2201	0.0257	0.2586	0.1889	0.1593	0.1204	0.1401	0.1671	0.1329	0.1782	0.144	-0.0726	0.1002	0.1858	0.3391	0.7528	1	0.1539	0.2023	0.1561	0.2172	0.0306	0.0358	-0.0462	-0.0483	-0.0696	-0.0361	0.0759	0.0548	-0.2312	0.0022	-0.0079	0.0289	-0.1417	0.039	-0.0837	-0.0761	0.0155	0.0333	-0.0686	0.2685	0.1079	0.0495	0.1137	0.0574	0.0928	-0.0756	-0.0086	-0.036
CYBB	0.3459	0.1643	0.331	0.2696	0.284	0.2311	0.2159	0.2471	0.2508	0.322	0.3397	0.0914	0.2608	0.3543	0.3907	1	0.7528	0.2342	0.3335	0.2407	0.345	0.069	0.0938	-0.0224	0.0916	0.0464	0.0593	0.2411	0.2022	-0.1501	0.0323	-0.0029	0.043	-0.246	-0.0614	-0.1177	-0.2641	-0.1876	-0.1091	-0.2348	0.2278	-0.0733	-0.048	0.0748	0.2636	0.2663	-0.0706	0.0593	-0.0026
NOX4	0.4537	0.3002	0.3305	0.5028	0.6329	0.5086	0.4171	0.485	0.4247	0.4809	0.3658	0.3227	0.487	0.6454	1	0.3907	0.3391	0.2264	0.2725	0.2241	0.3322	0.1876	0.059	0.2232	-0.0204	0.0622	0.2316	0.2626	0.277	-0.0715	0.1188	0.0342	0.0944	-0.0467	-0.0259	0.1629	-0.1019	-0.1482	0.0448	-0.1253	0.2547	0.1664	0.0481	0.145	0.0228	0.053	-0.1371	-0.0458	-0.0471
GPX8	0.4111	0.3661	0.4131	0.4494	0.6055	0.5284	0.4262	0.4622	0.4561	0.5026	0.4546	0.3593	0.5536	1	0.6454	0.3543	0.1858	0.2296	0.3095	0.2354	0.1771	0.1657	0.1144	0.1891	0.131	0.1888	0.2826	0.2639	0.3515	0.0311	0.2746	0.1033	0.0914	-0.0386	0.0547	0.181	-0.0664	-0.2528	-0.0043	-0.1208	0.1937	0.0344	-0.0666	0.0814	0.1499	0.1966	-0.2295	0.0426	0.116
DNAJB4	0.4049	0.4929	0.4542	0.4906	0.5865	0.6449	0.5664	0.5526	0.6172	0.6155	0.5475	0.4451	1	0.5536	0.487	0.2608	0.1002	0.3302	0.3449	0.2551	0.1959	0.3077	0.1764	0.248	0.2894	0.2854	0.4126	0.4745	0.3527	0.1439	0.2446	0.1908	0.2054	-0.0015	0.0163	0.2217	-0.2889	-0.3463	-0.1032	-0.2184	-0.0441	0.0029	-0.008	-0.0048	0.231	0.3659	-0.0332	-0.0182	0.0753
HSPA12A	0.406	0.4074	0.3869	0.401	0.4831	0.4774	0.4953	0.4732	0.5181	0.5075	0.586	1	0.4451	0.3593	0.3227	0.0914	-0.0726	0.1695	0.2292	0.1026	0.0948	0.305	0.2939	0.2664	0.374	0.4207	0.3377	0.4487	0.2163	0.3773	0.2044	0.2182	0.2358	0.0347	0.0112	0.1569	-0.2714	-0.2922	-0.1041	-0.1311	-0.1115	0.0102	-0.0785	-0.0146	0.1219	0.0729	-0.0283	-0.0125	0.0163
DNAJC18	0.5527	0.5826	0.5173	0.493	0.5694	0.5523	0.5967	0.569	0.6019	0.6363	1	0.586	0.5475	0.4546	0.3658	0.3397	0.144	0.2214	0.3295	0.0532	0.075	0.3568	0.3417	0.1513	0.3613	0.4612	0.3614	0.3947	0.3425	0.1987	0.3116	0.3116	0.2987	0.0125	0.0363	0.1075	-0.3741	-0.3611	-0.1222	-0.0963	-0.1113	-0.1012	-0.0896	-0.0277	0.2681	0.2039	-0.0615	-0.0052	0.0389
DNAJB5	0.6486	0.645	0.5821	0.7061	0.747	0.8195	0.7864	0.8263	0.8554	1	0.6363	0.5075	0.6155	0.5026	0.4809	0.322	0.1782	0.2088	0.1823	0.1286	0.1835	0.5119	0.3318	0.2253	0.1968	0.2801	0.2978	0.3411	0.2476	0.1002	0.199	0.2029	0.2127	0.1822	0.2394	0.4123	-0.1304	-0.1467	0.0819	0.0581	0.1501	0.1555	0.0043	0.1081	0.0883	0.0223	-0.2165	-0.1663	-0.1218
HSPB8	0.6167	0.7019	0.6389	0.7367	0.7487	0.8855	0.8529	0.8423	1	0.8554	0.6019	0.5181	0.6172	0.4561	0.4247	0.2508	0.1329	0.1934	0.1283	0.1116	0.1277	0.574	0.3443	0.2612	0.2145	0.3336	0.299	0.2807	0.2024	0.1224	0.2429	0.198	0.2816	0.1868	0.2544	0.4581	-0.1406	-0.1423	0.1168	0.0666	0.1463	0.2006	-0.0082	0.0855	0.06	-0.0172	-0.2429	-0.2107	-0.1359
HSPB7	0.6285	0.6385	0.4885	0.8407	0.7773	0.8512	0.8871	1	0.8423	0.8263	0.569	0.4732	0.5526	0.4622	0.485	0.2471	0.1671	0.1415	0.0397	0.0293	0.0875	0.5397	0.2966	0.249	0.1495	0.2657	0.2877	0.2703	0.2388	0.0535	0.2236	0.1505	0.1654	0.2088	0.2437	0.3856	-0.1366	-0.1562	0.1401	0.0774	0.1516	0.1907	0.0055	0.0659	0.0306	-0.0303	-0.1993	-0.2087	-0.1525
HSPB6	0.6631	0.649	0.5338	0.7807	0.7875	0.8354	1	0.8871	0.8529	0.7864	0.5967	0.4953	0.5664	0.4262	0.4171	0.2159	0.1401	0.144	0.0513	0.0091	0.0558	0.5039	0.2862	0.2458	0.2305	0.3226	0.2855	0.2799	0.2156	0.0713	0.2485	0.1983	0.1882	0.1571	0.293	0.3677	-0.1732	-0.1224	0.1633	0.1237	0.1457	0.2083	0.0582	0.062	0.0262	-0.0592	-0.1892	-0.2395	-0.1315
CRYAB	0.5573	0.654	0.6248	0.7888	0.8468	1	0.8354	0.8512	0.8855	0.8195	0.5523	0.4774	0.6449	0.5284	0.5086	0.2311	0.1204	0.1774	0.0899	0.15	0.1424	0.5036	0.3191	0.3304	0.1415	0.2584	0.3148	0.241	0.252	0.06	0.2455	0.1327	0.187	0.1748	0.2835	0.4956	-0.0825	-0.1052	0.1624	0.0428	0.2497	0.2724	0.0782	0.1611	-0.0176	-0.0676	-0.2872	-0.2861	-0.1435
HSPB2	0.6872	0.6244	0.5684	0.8008	1	0.8468	0.7875	0.7773	0.7487	0.747	0.5694	0.4831	0.5865	0.6055	0.6329	0.284	0.1593	0.1523	0.0974	0.1062	0.1496	0.3954	0.2985	0.2797	0.0993	0.2466	0.2923	0.2334	0.225	0.0117	0.2413	0.098	0.1388	0.1887	0.3015	0.4271	-0.0713	-0.0689	0.2355	0.1156	0.2883	0.2825	0.1281	0.1507	-0.0832	-0.1016	-0.3075	-0.2939	-0.1585
SOD3	0.6292	0.586	0.4759	1	0.8008	0.7888	0.7807	0.8407	0.7367	0.7061	0.493	0.401	0.4906	0.4494	0.5028	0.2696	0.1889	0.1266	0.003	0.0693	0.1479	0.4468	0.291	0.2438	0.0774	0.19	0.2211	0.1711	0.2126	0.0011	0.2327	0.0483	0.0877	0.1929	0.3183	0.3985	-0.0443	-0.0672	0.2249	0.0834	0.2306	0.2494	0.0931	0.1217	-0.1126	-0.1145	-0.2817	-0.3036	-0.1948
GPX3	0.4695	0.5127	1	0.4759	0.5684	0.6248	0.5338	0.4885	0.6389	0.5821	0.5173	0.3869	0.4542	0.4131	0.3305	0.331	0.2586	0.2403	0.2435	0.1784	0.1197	0.3093	0.2742	0.2384	0.0676	0.2756	0.0883	0.17	0.1835	0.1558	0.1644	0.1838	0.2774	0.1144	0.1913	0.3034	-0.0611	-0.0421	0.0505	0.0214	0.256	0.1898	-0.0127	0.1605	0.0429	-0.0504	-0.2417	-0.158	-0.0919
HSPA2	0.5493	1	0.5127	0.586	0.6244	0.654	0.649	0.6385	0.7019	0.645	0.5826	0.4074	0.4929	0.3661	0.3002	0.1643	0.0257	0.1348	0.1021	0.0814	0.0405	0.3958	0.3688	0.1815	0.1502	0.2905	0.1996	0.2932	0.1928	0.1382	0.2917	0.1097	0.2629	0.0989	0.1269	0.3152	-0.2088	-0.2137	-0.0141	-0.0127	0.0445	0.036	-0.0494	-0.022	0.0275	0.016	-0.1897	-0.1727	-0.057
HSPA12B	1	0.5493	0.4695	0.6292	0.6872	0.5573	0.6631	0.6285	0.6167	0.6486	0.5527	0.406	0.4049	0.4111	0.4537	0.3459	0.2201	0.0804	0.0645	0.0673	0.1186	0.3318	0.2009	0.0894	0.0909	0.1815	0.1303	0.216	0.0571	0.0437	0.1573	0.077	0.1798	0.1519	0.1731	0.2274	-0.1333	-0.1037	0.1261	0.1102	0.1241	0.0639	-0.0196	-0.035	0.0104	-0.102	-0.2179	-0.2014	-0.1856
[truncated: 74 more columns]
