# Supplementary material for: Gene expression analysis of heat-shock proteins and redox regulators reveals combinatorial prognostic markers in carcinomas of the gastrointestinal tract
Source: Redox Biol. 2018 Nov 29;25:101060. doi: 10.1016/j.redox.2018.11.018 (PMC6859565; doi:10.1016/j.redox.2018.11.018)
Supplement: Supplementary file 2 — Data S2. Correlation co-efficients between methylation and gene expression for patients at progressing stages of colorectal adenocarcinoma (COAD), oesophageal carcinoma (ESCA) and stomach adenocarcinoma sets (STAD), ordered as depicted in Figs. 5A, 5B and 5C. [file mmc2.xlsx]

## Sheet: COAD
Hugo_Symbol	T1	T2	T3	T4	T4a	T4b
HSPA1A	-0.5879	-0.2747	-0.2339	-0.4545	-0.1501	-0.6848
HSPA1B	-0.1515	-0.1411	-0.1109	-0.2657	-0.3908	-0.3576
HSPA1L	-0.5394	-0.5402	-0.4835	-0.0909	-0.4783	-0.903
HSPA2	-0.7212	-0.396	-0.457	-0.4615	-0.5644	-0.7455
HSPA5	0.2	0.0805	0.1633	0.2238	0.1761	0.2606
HSPA6	-0.3455	-0.2203	0.0227	-0.1119	-0.0788	-0.6242
HSPA8	-0.1879	-0.0149	-0.058	0.5175	-0.36	-0.4788
HSPA9	0.7091	-0.085	-0.16	-0.007	-0.1179	-0.1515
HSPA12A	-0.6121	-0.1807	-0.2634	-0.6643	-0.1672	-0.0061
HSPA12B	-0.3818	-0.315	-0.3577	-0.7343	-0.4619	-0.3333
HSPA13	-0.4424	-0.247	-0.1643	-0.2238	-0.3853	-0.2485
HSPA14	-0.0545	-0.1268	-0.3362	-0.8182	-0.1699	-0.4182
HSPH1	-0.297	-0.3559	-0.4923	-0.5594	-0.4571	-0.7091
HSPA4	0.2485	-0.2854	-0.1158	-0.1538	-0.3778	-0.4061
HSPA4L	0.4061	-0.1408	-0.0701	-0.1399	-0.1526	-0.7212
HYOU1	0.0667	-0.1254	-0.1616	-0.1469	-0.1022	-0.2727
DNAJA1	-0.0424	-0.2199	-0.1351	0.035	-0.6438	-0.4909
DNAJA2	-0.4303	-0.0642	-0.1787	-0.042	-0.1029	0.0788
DNAJA3	0.1152	-0.0956	-0.1134	0.1119	0.0865	-0.5515
DNAJA4	0.0182	-0.1421	-0.3305	-0.6224	-0.44	-0.2606
DNAJB1	-0.6485	-0.4078	-0.2247	-0.1538	-0.386	-0.2727
DNAJB2	0.1394	-0.2875	-0.1945	0.2378	0.1549	-0.1152
DNAJB4	-0.4061	0.0192	-0.0195	-0.5594	-0.4503	-0.0182
DNAJB5	-0.1515	0.0493	-0.0764	-0.5664	0.3128	0.3818
DNAJB6	-0.6242	-0.3536	-0.3168	-0.5315	-0.2417	-0.3333
DNAJB7	-0.1636	-0.0932	-0.0152	0.0629	0.2526	-0.1515
DNAJB9	-0.1273	-0.1448	-0.1212	-0.5175	-0.5884	-0.2
DNAJB11	-0.0424	-0.3193	-0.1505	0.049	-0.5371	0.0667
DNAJB12	-0.6	-0.3368	-0.2026	-0.3007	0.0448	-0.0303
DNAJB13	0.0757	0.0432	0.0813	0.006	-0.1309	-0.2272
DNAJB14	-0.4909	-0.063	-0.0359	-0.3427	-0.2212	0.0545
DNAJC1	0.3939	0.2159	-0.1623	0.3566	-0.092	-0.1636
DNAJC2	-0.1879	-0.3126	-0.3791	0.2937	-0.4345	-0.4424
DNAJC3	-0.5758	-0.169	-0.1615	-0.6014	-0.453	0.3576
DNAJC4	-0.3818	0.0166	-0.1174	-0.4266	0.2704	-0.0061
DNAJC5	-0.697	-0.378	-0.3845	-0.2098	-0.0885	-0.5515
DNAJC5B	0.2242	0.0964	-0.0056	-0.2517	0.1891	-0.7091
DNAJC6	-0.6848	-0.5015	-0.4378	-0.5245	-0.4113	-0.6242
DNAJC7	0.0667	-0.272	-0.2968	-0.2238	-0.0523	-0.0424
DNAJC8	-0.6	-0.099	-0.2139	-0.4615	-0.1528	0.297
DNAJC9	-0.1394	-0.2458	-0.2199	-0.1119	-0.0974	-0.2727
DNAJC10	-0.2727	-0.1271	-0.0754	-0.007	-0.2704	0.0424
DNAJC11	-0.5758	0.013	-0.244	0.0839	-0.2144	-0.6848
DNAJC12	-0.3939	-0.0525	0.0039	0.1189	-0.1918	0.4061
DNAJC13	0.2242	-0.3759	-0.2523	-0.049	-0.1925	-0.3697
DNAJC14	-0.4424	-0.0362	-0.1494	0.3846	-0.2944	0.6
DNAJC15	-0.7576	-0.6331	-0.5857	-0.6294	-0.7238	-0.8788
DNAJC16	-0.3091	-0.2683	-0.2148	-0.1259	0.1323	0.1273
DNAJC17	-0.4182	-0.3024	-0.2409	0.1189	-0.5173	0.1636
DNAJC18	0.3818	-0.1762	-0.1119	-0.021	-0.1521	0.0182
DNAJC19	-0.103	-0.0868	-0.3364	-0.1958	-0.3648	-0.0182
HSCB	-0.0061	-0.2688	-0.2054	-0.4266	-0.1973	-0.2121
DNAJC21	-0.4303	-0.4264	-0.3103	0.0699	-0.427	-0.103
DNAJC22	0.1394	-0.1392	-0.153	-0.0769	-0.0072	-0.1152
SEC63	-0.6727	-0.1439	-0.3669	-0.5524	-0.2506	-0.0667
DNAJC24	-0.0545	-0.164	-0.2962	-0.1469	-0.3306	-0.4303
DNAJC25	0.2242	-0.3885	-0.0214	-0.6084	0.0496	-0.0303
GAK	0.4303	-0.3175	-0.2982	-0.0839	-0.2191	-0.6121
DNAJC27	-0.3455	-0.151	-0.1464	-0.2448	-0.3053	-0.3576
DNAJC28	-0.5758	-0.1279	-0.2208	0.3217	0.1097	-0.503
SACS	-0.7576	-0.1599	-0.1864	0.035	-0.0851	0.297
DNAJC30	-0.297	-0.1807	-0.1556	-0.2797	0.1644	-0.2727
HSPB1	-0.0909	-0.2142	-0.2691	0.2028	-0.1576	-0.5758
HSPB2	-0.4182	-0.6953	-0.6208	-0.5315	-0.7812	-0.8424
HSPB3	0.3242	0.3044	0.1917	0.5287	0.3975	0.2488
HSPB6	-0.7818	-0.5996	-0.5193	-0.6503	-0.4516	-0.4182
HSPB7	0.503	-0.4683	-0.4795	-0.7552	-0.3983	0.2485
HSPB8	0.4303	-0.2114	-0.2885	-0.5734	0.0858	-0.0303
HSPB9	-0.5394	-0.5813	-0.4443	-0.2098	-0.572	-0.6485
HSP90AB1	0.0545	-0.1253	-0.3793	-0.6224	0.267	-0.4061
TRAP1	-0.7333	-0.2123	-0.2072	-0.5175	-0.1713	0.0061
HSPD1	0.4303	-0.1095	-0.1235	-0.1748	0.094	0.103
HSPE1	-0.0788	-0.0859	-0.2355	-0.2238	-0.3846	-0.5879
TCP1	-0.2	-0.0919	-0.3038	-0.014	-0.1344	0.3576
CCT2	0.3818	-0.2379	-0.1569	-0.1469	0.0359	-0.3333
CCT3	0.1879	-0.2166	-0.3015	-0.4685	-0.3682	-0.1273
CCT4	0.6242	0.0321	-0.2339	-0.5734	-0.2356	-0.3091
CCT6A	-0.4061	-0.1047	-0.3576	-0.4965	0.0038	0.0182
CCT6B	-0.5636	-0.2473	-0.2501	0.1748	0.2629	0.3091
CCT7	-0.6	0.0015	-0.2556	-0.3846	-0.3805	-0.1152
CCT8	-0.2121	0.0306	-0.1931	0.021	-0.174	0.3212
MKKS	-0.6848	-0.6333	-0.6047	-0.7832	-0.4304	-0.6242
BBS10	-0.297	-0.4828	-0.4953	-0.3007	-0.0113	0.2121
BBS12	-0.4061	-0.3846	-0.1487	-0.0839	-0.4926	0.0788
SOD1	-0.6606	-0.3453	-0.3705	0.1329	-0.7002	-0.4909
SOD2	-0.5394	0.1354	-0.0708	0.4406	0.3629	-0.0061
SOD3	-0.2364	-0.2432	-0.2013	-0.1958	-0.2315	0.103
CAT	0.5394	-0.2389	-0.22	-0.4406	-0.079	0.2727
NOX4	-0.5273	-0.5773	-0.4871	-0.4266	-0.2574	-0.5394
NOX5	0.4062	-0.2456	0.1053	0.0801	0.3619	-0.0813
DUOX1	-0.1758	-0.333	-0.3665	-0.1189	-0.1795	-0.2364
DUOX2	0.0788	-0.2494	-0.1982	-0.7692	0.0994	-0.7611
GPX1	-0.2848	-0.2069	-0.1313	0	-0.1036	-0.2727
GPX2	-0.6485	-0.485	-0.5901	-0.6364	-0.7709	-0.697
GPX3	0.2485	-0.2986	-0.2436	-0.4825	0.0113	-0.1879
GPX4	-0.2	-0.064	-0.079	-0.0559	0.0017	0.1636
GPX8	-0.6364	-0.0665	-0.0322	0.2937	-0.0899	0.1273
PRDX1	-0.6606	-0.3809	-0.3706	-0.6503	-0.226	0.1879
PRDX2	-0.6121	0.0455	-0.2221	-0.3706	-0.1685	-0.0061
PRDX3	-0.4667	-0.1404	-0.15	-0.4196	-0.0154	-0.1758
PRDX5	-0.5152	-0.7016	-0.6442	-0.8112	-0.6957	-0.9636
PRDX6	0.1879	-0.0745	-0.1807	-0.4545	-0.2574	0.0182
NFE2L2	-0.2364	-0.1711	-0.2516	-0.1049	-0.345	-0.3333
GSTT1	-0.3576	0.2282	0.1963	-0.1189	0.1541	-0.0182
GSTM1	-0.8182	-0.799	-0.714	-0.7133	-0.827	-0.0667
GSS	0.1879	-0.3326	-0.3161	-0.3776	-0.2868	-0.2121
TXN	-0.2485	-0.5357	-0.4295	-0.3427	-0.5672	-0.6121
TXN2	-0.3091	-0.1958	-0.2056	-0.3427	-0.2841	0.2606

## Sheet: ESCA
Hugo_Symbol	T1	T2	T3
HSPA1A	-0.1008	-0.2001	-0.2059
HSPA1B	-0.002	0.0186	-0.2054
HSPA1L	-0.2556	-0.4605	-0.1528
HSPA2	-0.4887	-0.6068	-0.7174
HSPA5	-0.1831	-0.0356	-0.0531
HSPA6	-0.1319	-0.2397	-0.0643
HSPA8	-0.1552	-0.11	-0.126
HSPA9	-0.1528	-0.3741	-0.1575
HSPA12A	-0.1589	-0.2881	-0.4698
HSPA12B	-0.373	-0.4526	-0.244
HSPA13	-0.375	-0.2631	-0.3068
HSPA14	-0.6206	-0.4056	-0.4711
HSPH1	0.2976	-0.1057	-0.0932
HSPA4	0.0222	-0.2112	-0.4741
HSPA4L	-0.1911	-0.3532	-0.2218
HYOU1	-0.3839	-0.1096	-0.2712
DNAJA1	-0.2347	-0.2829	-0.4526
DNAJA2	-0.1032	-0.2315	-0.2872
DNAJA3	-0.3109	-0.2842	-0.3451
DNAJA4	-0.5173	-0.6255	-0.5309
DNAJB1	0.0468	-0.0367	-0.1417
DNAJB2	-0.2315	-0.3897	-0.2033
DNAJB3	0.4004	0.4655	0.3746
DNAJB4	-0.0121	-0.3052	-0.2265
DNAJB5	-0.3137	-0.174	-0.2337
DNAJB6	-0.1363	-0.4586	-0.4326
DNAJB7	-0.0996	0.0153	0.0399
DNAJB12	-0.3778	-0.4276	-0.298
DNAJB13	-0.0041	-0.1853	-0.199
DNAJB14	-0.4754	-0.2958	-0.4009
DNAJC1	-0.3754	-0.3443	-0.1813
DNAJC2	-0.1819	-0.466	-0.3531
DNAJC3	-0.6278	-0.4519	-0.4382
DNAJC4	-0.2476	-0.092	-0.0788
DNAJC5	-0.3411	-0.2822	-0.1593
DNAJC5B	-0.1211	-0.1774	0.017
DNAJC6	-0.3738	-0.2886	-0.2315
DNAJC7	-0.2565	-0.2054	-0.1596
DNAJC8	-0.2488	-0.501	-0.3626
DNAJC9	-0.1157	-0.3646	-0.1276
DNAJC10	-0.629	-0.4208	-0.1024
DNAJC11	-0.3782	-0.1602	-0.3362
DNAJC12	0.1552	0.243	-0.058
DNAJC13	-0.5117	-0.6047	-0.3723
DNAJC14	-0.1069	-0.2976	-0.3423
DNAJC15	-0.7597	-0.6577	-0.711
DNAJC16	-0.3169	-0.2155	-0.4154
DNAJC17	-0.1694	-0.3449	-0.3291
DNAJC18	-0.2585	-0.4992	-0.1934
DNAJC19	-0.7653	-0.6076	-0.3766
HSCB	-0.2823	-0.2707	-0.2865
DNAJC21	-0.5698	-0.3505	-0.5746
DNAJC22	-0.4762	-0.2866	-0.3123
SEC63	-0.5887	-0.2487	-0.4562
DNAJC24	-0.5609	-0.2425	-0.458
DNAJC25	0.1746	-0.0782	0.0297
GAK	-0.4722	-0.4968	-0.4925
DNAJC27	-0.3508	-0.2568	-0.2166
DNAJC28	-0.2645	-0.2616	-0.3752
SACS	-0.5125	-0.4785	-0.3375
DNAJC30	-0.1488	-0.2827	-0.276
HSPB1	-0.2274	-0.1678	-0.1501
HSPB2	-0.3222	-0.6498	-0.3584
HSPB3	0.3057	-0.3029	-0.2756
CRYAA	0.02	-0.0159	0.2284
CRYAB	-0.5206	-0.5772	-0.3137
HSPB6	-0.5868	-0.4122	-0.2932
HSPB7	-0.0992	-0.3526	-0.3887
HSPB8	-0.3633	-0.3547	-0.301
HSPB9	-0.3859	-0.2618	-0.3112
HSP90AA1	-0.3653	-0.2929	-0.2539
HSP90AB1	-0.571	-0.4869	-0.5132
HSP90B1	-0.204	-0.133	-0.0925
TRAP1	-0.3657	-0.1106	-0.1723
HSPD1	-0.1367	-0.2401	-0.2495
HSPE1	0.0516	-0.1537	-0.1979
TCP1	-0.456	-0.4093	-0.3535
CCT2	-0.4081	-0.3278	-0.4298
CCT3	-0.5056	-0.4417	-0.5309
CCT4	-0.1157	-0.1304	-0.2165
CCT5	-0.5766	-0.3868	-0.4645
CCT6A	-0.4766	-0.1455	-0.2907
CCT6B	-0.3782	0.0244	-0.3537
CCT7	-0.3544	0.0378	-0.0827
CCT8	-0.2629	-0.1505	-0.3277
MKKS	-0.4165	-0.2458	-0.4131
BBS10	-0.2471	-0.5587	-0.359
BBS12	-0.3621	-0.3075	-0.2528
SOD1	-0.2823	-0.3707	-0.4036
SOD2	-0.0835	-0.2573	-0.125
SOD3	-0.3871	-0.295	0.0605
CAT	-0.4633	-0.4879	-0.5201
NOX4	-0.1718	-0.396	-0.1252
GPX1	-0.2815	-0.1056	-0.1737
GPX2	-0.7528	-0.8413	-0.6922
GPX3	-0.3085	-0.4602	-0.5041
GPX4	-0.1121	-0.0889	-0.1768
GPX8	-0.1544	-0.2253	-0.2016
PRDX1	-0.4403	-0.4508	-0.4954
PRDX2	-0.4056	-0.4675	-0.4774
PRDX3	-0.5972	0.0058	-0.2204
PRDX5	-0.221	-0.2555	-0.2465
PRDX6	-0.1738	-0.0369	-0.4193
NFE2L2	-0.5306	-0.6388	-0.5775
GSTT1	0.1243	0.522	0.318
GSTM1	-0.6581	-0.6146	-0.6071
GSS	-0.1992	-0.4347	-0.2374
TXN	0.0573	0.0826	-0.2641
TXN2	0.0137	-0.273	-0.4087

## Sheet: STAD
Hugo_Symbol	T1	T1b	T2	T2b	T3	T4	T4a	T4b
HSPA1A	-0.8	-0.2088	-0.1929	-0.4909	-0.2012	-0.4357	-0.4161	-0.3054
HSPA1B	0.8	-0.2044	-0.1262	0.0818	-0.1698	-0.2139	-0.2147	-0.0915
HSPA1L	-0.4	-0.6484	-0.2282	0.3818	-0.2438	-0.1175	-0.2801	-0.4946
HSPA2	0.4	-0.4593	-0.4671	-0.1909	-0.5607	-0.5539	-0.6189	-0.6423
HSPA5	0.2	-0.5209	-0.1181	0.3636	-0.0717	-0.2122	-0.1458	-0.2715
HSPA6	-0.4	-0.2967	-0.1297	-0.3636	-0.0849	0.1896	-0.0058	0.1031
HSPA8	-0.8	-0.2967	-0.1983	0.1091	-0.0614	-0.2339	-0.1241	-0.3192
HSPA9	0.8	-0.3978	-0.3472	-0.3818	-0.2093	-0.2478	-0.3117	-0.3892
HSPA12A	-0.8	-0.3187	-0.497	0.3	-0.4046	-0.3278	-0.5209	-0.2792
HSPA12B	0.4	-0.011	-0.3694	-0.4	-0.4738	-0.3765	-0.415	-0.5569
HSPA13	-0.8	-0.2088	-0.2152	-0.3636	-0.3237	-0.4539	-0.1808	-0.3823
HSPA14	0.8	-0.389	-0.5307	-0.1909	-0.494	-0.633	-0.5773	-0.2931
HSPH1	-0.2	0.2176	-0.3596	-0.3545	-0.2071	-0.3748	0.0978	-0.4608
HSPA4	0.4	-0.0593	-0.3656	0.0182	-0.2928	-0.1165	-0.2437	-0.2554
HSPA4L	-0.4	-0.2088	-0.2222	0.1364	-0.2592	-0.3765	-0.2898	-0.5231
HYOU1	-0.2	-0.3319	-0.1911	-0.3909	-0.3324	-0.3713	-0.3345	-0.2277
DNAJA1	0.8	0.0681	-0.1955	-0.3455	-0.2103	-0.44	-0.1418	-0.1292
DNAJA2	0	-0.2	-0.0551	-0.5364	-0.1869	-0.3748	-0.2665	-0.2008
DNAJA3	-0.4	0.1956	-0.1981	-0.2909	-0.1943	0.2563	-0.1905	0.0577
DNAJA4	-0.2	-0.3758	-0.5761	-0.6818	-0.5769	-0.5322	-0.5069	-0.6123
DNAJB1	0.2	-0.2835	-0.3556	0.1909	-0.2043	-0.067	-0.1334	-0.3715
DNAJB2	-0.6	-0.0505	-0.3067	-0.1455	-0.1729	0.1157	0.0246	-0.5046
DNAJB4	0	0.4681	-0.0572	0.0818	-0.1759	-0.2696	-0.2757	-0.2815
DNAJB5	0.2	-0.2791	-0.1146	-0.4182	-0.4382	-0.0565	-0.5559	-0.4392
DNAJB6	-0.2	-0.3099	-0.0796	0.6545	-0.228	-0.4432	-0.3739	-0.5008
DNAJB7	0.8	0.1033	0.0181	0.3455	0.1578	-0.3009	0.2021	0.3438
DNAJB11	0	-0.3363	-0.2929	-0.0182	-0.1992	-0.5026	-0.3431	-0.2646
DNAJB12	0.4	-0.0242	-0.0057	-0.1909	-0.2224	-0.1435	-0.0607	0.1008
DNAJB13	-0.4	-0.197	0.1963	0.1896	-0.0258	0.3675	0.0049	0.0412
DNAJB14	0.2	0.4945	-0.1567	-0.1818	-0.2749	-0.2278	-0.1358	-0.2608
DNAJC1	-0.4	-0.4066	0.0545	0.1182	-0.2219	-0.3365	-0.0334	-0.1338
DNAJC2	0.4	-0.6044	-0.5718	-0.5727	-0.4777	-0.4496	-0.4467	-0.5769
DNAJC3	-0.8	-0.556	-0.4044	-0.3455	-0.2108	-0.493	-0.1942	-0.1654
DNAJC4	0.4	-0.411	-0.2237	0.0545	-0.1749	-0.2304	-0.1444	-0.2638
DNAJC5	-0.4	0.1209	-0.3659	-0.6455	-0.2706	-0.58	-0.3542	-0.3438
DNAJC5B	0.2	-0.2703	0.192	-0.6636	0.1458	0.3887	-0.0067	-0.05
DNAJC6	-0.8	-0.3538	-0.3997	-0.1818	-0.3489	-0.4704	-0.4831	-0.1638
DNAJC7	0.4	-0.4813	-0.4783	-0.5545	-0.3616	-0.3017	-0.2044	0.1308
DNAJC8	-0.2	-0.5912	0.1862	-0.0182	-0.2116	0.1339	-0.3971	-0.0169
DNAJC9	-0.2	-0.3802	-0.3421	-0.3455	-0.2516	-0.4452	-0.3937	-0.1623
DNAJC10	-0.8	-0.1253	-0.2764	0.0364	-0.2945	0.0357	-0.2169	-0.1746
DNAJC11	0	-0.4549	-0.1756	-0.2909	-0.3588	-0.567	-0.3319	-0.4085
DNAJC12	0	0.3055	0.0336	-0.2	-0.161	-0.2692	-0.2085	-0.1562
DNAJC13	-0.2	-0.3231	-0.3128	-0.5545	-0.3665	-0.3009	-0.1556	-0.0108
DNAJC14	0	-0.7714	-0.3311	-0.6364	-0.233	-0.3791	-0.0544	-0.3154
DNAJC15	-1	0.2615	-0.1641	-0.5455	-0.3967	-0.4052	-0.4931	-0.5908
DNAJC16	-0.4	0.2308	-0.0357	-0.3182	-0.2938	-0.66	-0.1206	-0.1254
DNAJC17	0	-0.3495	0.0527	0.0455	-0.2241	-0.0939	-0.3247	-0.18
DNAJC18	-1	-0.1692	-0.4201	-0.1545	-0.2323	-0.407	-0.1722	-0.3108
DNAJC19	-0.6	0.1429	-0.3805	-0.4364	-0.3423	-0.1157	-0.4193	0.1069
HSCB	-0.4	-0.2044	-0.0254	-0.4727	-0.1725	-0.3409	-0.1943	-0.1708
DNAJC21	-0.6	-0.5297	-0.5815	-0.3636	-0.5092	-0.3861	-0.2827	-0.3469
DNAJC22	-0.2	-0.0505	-0.3338	-0.6455	-0.1858	-0.3722	-0.073	-0.0223
SEC63	-0.8	0.033	-0.4314	-0.5727	-0.3602	-0.5609	-0.2233	-0.2538
DNAJC24	0	-0.3451	-0.143	-0.0909	-0.4076	-0.5739	-0.2958	-0.4738
DNAJC25	-0.4	-0.0901	-0.4507	-0.5455	-0.2772	-0.0591	-0.4315	-0.2638
GAK	-0.4	-0.2659	-0.4181	-0.7182	-0.2937	-0.4609	-0.4165	-0.4415
DNAJC27	-0.8	-0.2	-0.4023	-0.3818	-0.2942	-0.1704	-0.2014	-0.2585
DNAJC28	0.4	-0.0505	-0.3583	-0.0273	-0.2388	-0.0774	-0.0301	0.2246
SACS	-1	-0.4989	-0.5188	-0.3727	-0.5441	-0.007	-0.3076	-0.3585
DNAJC30	0.8	-0.4374	-0.1713	-0.4273	-0.1335	0.0191	0.0456	0.1492
HSPB1	0.2	-0.3363	-0.2699	-0.4	-0.2241	-0.2226	-0.2378	-0.4131
HSPB2	0	-0.6264	-0.595	-0.4909	-0.6079	-0.6591	-0.6855	-0.8385
HSPB3	0.7746	0.3019	0.2386	0.5685	0.0805	0.2681	-0.103	-0.0445
HSPB6	0.8	-0.8286	-0.2428	0.2636	-0.3882	-0.1609	-0.1762	-0.2492
HSPB7	-0.8	0.011	-0.5736	-0.2909	-0.4067	-0.5609	-0.5189	-0.6885
HSPB8	-0.4	-0.8198	-0.2561	0.0091	-0.245	0.1122	-0.1648	-0.1738
HSPB9	0	-0.7934	-0.6912	-0.3545	-0.4177	-0.4348	-0.4293	-0.379
HSPB11	-0.8	0.2132	-0.0842	0.3182	-0.181	-0.1887	-0.4606	-0.0223
HSP90AA1	0.2	-0.4813	0.0094	0.1545	-0.2688	-0.3939	-0.2562	0.2215
HSP90AB1	-0.2	0.2352	-0.5081	-0.7727	-0.4132	-0.2435	-0.4273	-0.1977
HSP90B1	-0.4	-0.644	-0.1684	-0.4182	-0.2087	-0.3374	-0.0915	-0.2185
TRAP1	-0.2	-0.2308	-0.3	-0.1182	-0.2817	-0.2878	-0.1819	-0.0785
HSPD1	0.4	-0.2571	-0.2926	-0.4273	-0.2525	-0.5435	-0.1856	-0.0777
HSPE1	0.8	0.0374	-0.4103	-0.1818	-0.3508	-0.4243	-0.3769	-0.2031
TCP1	0.8	-0.0769	-0.2742	-0.4455	-0.313	-0.2826	-0.2293	-0.2877
CCT2	0	-0.3934	-0.0808	-0.6727	-0.2019	-0.2278	-0.017	-0.4123
CCT3	0.8	-0.2615	-0.2555	0.0727	-0.312	-0.5	-0.3394	-0.1146
CCT4	0.4	-0.0154	-0.3792	0.4091	-0.279	-0.093	-0.3163	-0.2962
CCT6A	-0.2	-0.1956	-0.4093	0.1091	-0.4598	-0.68	-0.5703	-0.3777
CCT6B	0.4	-0.1385	-0.0905	-0.6	-0.3629	-0.3722	-0.1637	-0.2592
CCT7	1	0.0549	-0.2576	-0.3364	-0.2381	0.1626	-0.3239	0.2508
CCT8	0.4	-0.011	0.0621	-0.4909	-0.2768	-0.1861	0.0751	0.13
MKKS	0.6	-0.4945	-0.4776	-0.2636	-0.307	-0.6878	-0.6136	-0.4362
BBS10	-1	-0.7143	-0.6919	-0.2091	-0.5087	-0.1035	-0.7338	-0.5577
BBS12	-0.8	-0.2396	-0.2455	-0.7	-0.1392	-0.2478	-0.2454	-0.3808
SOD1	-0.2	-0.7099	-0.4319	0	-0.3419	-0.4722	-0.3778	-0.4023
SOD2	0	0.0198	-0.1699	0.0182	-0.1457	-0.113	0.0766	-0.0462
SOD3	0.8	-0.3846	-0.3782	-0.6273	-0.3643	-0.4052	-0.2497	-0.38
CAT	-0.4	-0.3231	0.0212	-0.6364	-0.2007	-0.027	-0.2597	-0.3092
NOX4	-0.2	-0.2703	0.0006	-0.0727	-0.2057	0.4339	-0.1613	-0.3346
NOX5	-1	-0.6322	-0.0858	-0.1455	-0.0645	-0.0785	-0.177	0.3954
DUOX2	0.8	-0.6396	-0.2196	0.1273	-0.4104	-0.3765	-0.3572	-0.5391
GPX1	0.2	-0.4286	-0.503	-0.1455	-0.1039	-0.1217	-0.0636	-0.1623
GPX2	-0.2	-0.0769	-0.4804	-0.4091	-0.4334	-0.3348	-0.3262	-0.2315
GPX3	-0.2	-0.6	-0.4827	0.0636	-0.4286	-0.3296	-0.3594	-0.3654
GPX4	0.4	-0.578	-0.0677	-0.3455	-0.0724	-0.6652	-0.5997	-0.2338
GPX8	-0.8	-0.2571	-0.386	-0.6273	-0.1456	-0.4557	-0.2379	-0.3454
PRDX1	-0.8	-0.7582	-0.37	-0.2091	-0.4062	-0.5217	-0.5446	-0.1138
PRDX2	-0.8	-0.4813	-0.1692	-0.1727	-0.1351	-0.3252	-0.4796	-0.4408
PRDX3	0.8	-0.4901	0.0647	-0.3545	-0.3668	0.0139	-0.1673	-0.2392
PRDX5	0	-0.2132	-0.2363	-0.6636	-0.4387	-0.3957	-0.4753	-0.3723
PRDX6	-0.4	-0.3978	-0.1465	0.1636	-0.1066	-0.353	-0.3464	-0.5546
NFE2L2	-0.8	0.2044	-0.3003	0.4273	-0.3665	-0.1278	0.0067	-0.2346
GSTT1	0	0.5742	0.259	-0.6455	0.1374	-0.3035	0.1815	0.3766
GSTM1	-0.9467	-0.6527	-0.2414	0.376	-0.3161	-0.1833	-0.2688	-0.5118
GSS	-0.8	0.0066	-0.2974	0	-0.2708	-0.36	-0.3353	-0.0646
TXN	-0.8	0.3407	-0.0598	-0.2455	-0.1838	-0.0183	-0.2281	-0.3515
TXN2	0.4	-0.2396	0.1679	0.5909	-0.0872	0.0157	-0.2559	-0.5092
