# Supplementary material for: Gene expression analysis of heat-shock proteins and redox regulators reveals combinatorial prognostic markers in carcinomas of the gastrointestinal tract
Source: Redox Biol. 2018 Nov 29;25:101060. doi: 10.1016/j.redox.2018.11.018 (PMC6859565; doi:10.1016/j.redox.2018.11.018)
Supplement: Supplementary file 3 — Data S3. p-values for log-rank tests on overall (os) and disease-free survival (dfs) in high- vs low-expressing colorectal adenomcarcinoma (crc), oesophageal carcinoma (eso) and stomach adenocarcinoma sets (stom), ordered as depicted in Figs. 2A, 2E, 3A, 3F, 4A and 4B. [file mmc3.xls]

## Sheet: crc_dfs_high_low
	BBS12	CCT8	DNAJC8	SOD1	HSP90B1	DNAJB7	CAT	GAK	DNAJC13	DNAJB14	DNAJC17	TXN	HSPA14	DNAJC7	PRDX5	HSPA8	HSPA9	DNAJA3	TXN2	DNAJC11	DNAJC28	HSPA4	HSPA4L	GPX4	DNAJC25	TCP1	DNAJC22	HSPB11	PRDX2	CCT2	DNAJC9	DNAJA1	DNAJB12	HSP90AA1	HYOU1	PRDX3	PRDX1	DNAJC6	CYBB	DNAJA4	HSPA13	HSCB	DNAJC16	GSTT1	DNAJC1	TRAP1	NOX1	CCT6B
DNAJC27	0.13384	0.2817	0.22417	0.22528	0.22831	0.24564	0.33819	0.52076	0.54692	0.55833	0.64163	0.57225	0.60986	0.81132	0.78546	0.83949	0.85116	0.82922	0.87831	0.96705	0.9735	0.96634	0.93776	0.96555	0.93032	0.98165	0.95704	0.99789	0.92401	0.45693	0.54618	0.39156	0.42004	0.42874	0.53058	0.63297	0.65296	0.71467	0.62903	0.63927	0.68795	0.88018	0.74861	0.74035	0.82689	0.73522	0.75592	0.78547
HSPH1	0.088882	0.27432	0.14759	0.18464	0.19508	0.20455	0.27722	0.46549	0.46919	0.50472	0.62523	0.57451	0.61731	0.73977	0.81447	0.8612	0.81506	0.80792	0.88184	0.99723	0.94761	0.95448	0.92843	0.94219	0.95615	0.96095	0.99952	0.9763	0.99053	0.39788	0.4682	0.35427	0.37625	0.38696	0.50467	0.54363	0.58521	0.59475	0.63348	0.5971	0.65691	0.83287	0.71029	0.73415	0.76701	0.75865	0.74254	0.7604
HSPA1L	0.17215	0.30562	0.23921	0.24957	0.22653	0.34961	0.40292	0.47646	0.53846	0.55599	0.74752	0.64387	0.65475	0.67973	0.62832	0.86564	0.75448	0.80836	0.8654	0.98629	0.94473	0.85989	0.85137	0.92905	0.90403	0.96441	0.96056	0.98865	0.99082	0.46561	0.44739	0.42604	0.40894	0.4605	0.63699	0.64767	0.65586	0.76101	0.72214	0.62946	0.66843	0.79339	0.73225	0.63865	0.79456	0.84797	0.79279	0.8173
HSPA14	0.14536	0.21515	0.19293	0.18595	0.17619	0.38378	0.44053	0.62223	0.63766	0.65599	0.75533	0.69734	0.642	0.86631	0.78095	0.97064	0.9731	0.96702	0.99085	0.91185	0.88863	0.87942	0.97644	0.94423	0.95474	0.85454	0.84467	0.91472	0.98471	0.41411	0.43899	0.3653	0.34847	0.34459	0.47431	0.6178	0.5876	0.71177	0.58782	0.52232	0.55791	0.73891	0.63852	0.57994	0.6883	0.62833	0.6673	0.69795
DNAJA2	0.15911	0.22521	0.22919	0.1861	0.18202	0.3555	0.4179	0.60247	0.45561	0.57349	0.79207	0.62301	0.49864	0.79802	0.69947	0.82412	0.81158	0.87776	0.93854	0.97568	0.93397	0.97126	0.96606	0.95302	0.86836	0.97973	0.92841	0.98396	0.98241	0.45466	0.41031	0.36862	0.33169	0.32815	0.54217	0.64115	0.65908	0.81469	0.5917	0.50712	0.60993	0.75537	0.69357	0.58561	0.71943	0.72976	0.65877	0.75557
DNAJB11	0.26039	0.34025	0.27983	0.29522	0.32941	0.28457	0.34663	0.47705	0.55017	0.57687	0.81719	0.68542	0.79779	0.74277	0.69915	0.78536	0.79418	0.74142	0.77089	0.93799	0.85017	0.89058	0.8621	0.9331	0.96143	0.98286	0.975	0.94782	0.95926	0.42089	0.4976	0.56107	0.57848	0.61024	0.62115	0.70666	0.64871	0.7263	0.8057	0.75939	0.76961	0.97492	0.80895	0.8719	0.91857	0.87786	0.91535	0.9022
CCT3	0.19944	0.33285	0.25241	0.26252	0.29649	0.29605	0.36505	0.58204	0.54553	0.57809	0.77302	0.66868	0.7471	0.81339	0.81834	0.75526	0.82566	0.81838	0.8232	0.93024	0.95221	0.91761	0.92414	0.94333	0.96466	0.98006	0.97939	0.99682	0.96333	0.44633	0.48558	0.46297	0.49855	0.50969	0.54646	0.6562	0.64795	0.70517	0.71235	0.71697	0.72384	0.97509	0.77814	0.84831	0.86547	0.82301	0.82463	0.80658
PRDX6	0.21457	0.33981	0.2785	0.28974	0.29963	0.28663	0.28483	0.46645	0.47488	0.50797	0.67232	0.5621	0.60253	0.65868	0.61509	0.7169	0.75269	0.74995	0.78785	0.93522	0.8382	0.8092	0.82409	0.88271	0.88403	0.90564	0.92975	0.88931	0.91011	0.50941	0.55756	0.52433	0.52277	0.56657	0.67686	0.72659	0.7293	0.84258	0.77897	0.71905	0.77791	0.96111	0.82229	0.84298	0.89566	0.92862	0.88098	0.91745
HSPD1	0.10126	0.18294	0.12523	0.13834	0.15112	0.38196	0.49382	0.80984	0.70149	0.77774	0.98072	0.88562	0.97539	0.99716	0.98178	0.94072	0.94226	0.94491	0.95031	0.64808	0.82287	0.87224	0.82961	0.90494	0.77697	0.77445	0.81641	0.71523	0.7675	0.31197	0.28231	0.32692	0.31313	0.32343	0.36649	0.49508	0.43663	0.54758	0.5446	0.51897	0.50195	0.7393	0.48505	0.60597	0.60435	0.59002	0.62226	0.58784
HSP90AB1	0.097361	0.19854	0.1168	0.13705	0.16624	0.35773	0.48578	0.79491	0.69642	0.77178	0.97041	0.87127	0.99089	0.98208	0.95691	0.9406	0.91847	0.96637	0.89871	0.65619	0.81829	0.80583	0.83345	0.77633	0.77194	0.71361	0.78372	0.74987	0.70759	0.26847	0.30293	0.29623	0.28523	0.3148	0.37419	0.40856	0.43839	0.44893	0.49004	0.45526	0.48511	0.66895	0.50423	0.60856	0.58872	0.61187	0.56495	0.58994
DNAJC7	0.09438	0.15532	0.12774	0.12528	0.11559	0.55256	0.56437	0.84482	0.7204	0.77685	0.96689	0.88647	0.83584	0.98778	0.92419	0.98821	0.93594	0.90045	0.83751	0.72167	0.74144	0.83794	0.83349	0.84892	0.89038	0.78272	0.74759	0.75446	0.76511	0.33168	0.25943	0.25256	0.23197	0.24452	0.39631	0.46973	0.47206	0.60531	0.44404	0.3865	0.42113	0.5746	0.47129	0.43622	0.53007	0.58739	0.52182	0.54377
DNAJA1	0.15172	0.30037	0.18046	0.24078	0.26091	0.42022	0.50278	0.67552	0.78235	0.79125	0.931	0.83291	0.96584	0.9416	0.97074	0.88069	0.89262	0.98491	0.93897	0.73122	0.93166	0.81259	0.88953	0.86573	0.78833	0.71778	0.87075	0.83089	0.79471	0.3327	0.48035	0.42844	0.45113	0.47731	0.45863	0.47483	0.47384	0.44795	0.63185	0.5913	0.6079	0.78732	0.62466	0.73595	0.70159	0.70252	0.70727	0.71227
DNAJC2	0.088717	0.18426	0.098735	0.14211	0.15611	0.50057	0.51224	0.87008	0.84443	0.86695	0.97372	0.94719	0.90897	0.94061	0.85528	0.82872	0.74277	0.83783	0.77165	0.57488	0.7616	0.69331	0.73309	0.77397	0.71128	0.63803	0.76056	0.69757	0.68986	0.25351	0.3186	0.30265	0.3121	0.32043	0.31736	0.39052	0.37864	0.40056	0.47974	0.44439	0.44328	0.63729	0.44367	0.60531	0.54206	0.57547	0.54997	0.58171
SEC63	0.09809	0.1216	0.092347	0.1166	0.10904	0.65306	0.687	0.80261	0.96455	0.98429	0.81595	0.96232	0.8402	0.93739	0.9569	0.73448	0.7804	0.83113	0.75358	0.52844	0.68983	0.72126	0.74151	0.69367	0.66217	0.55929	0.59725	0.62761	0.63217	0.20569	0.23643	0.28242	0.25672	0.28275	0.30706	0.40222	0.3289	0.436	0.47551	0.37658	0.35948	0.50315	0.35665	0.41416	0.48945	0.54229	0.5539	0.53458
CCT4	0.056664	0.10028	0.080459	0.06718	0.083419	0.47894	0.65026	0.96639	0.77914	0.88726	0.85125	0.99488	0.97238	0.79256	0.83416	0.93435	0.80062	0.77701	0.75909	0.56524	0.55451	0.65631	0.6535	0.64212	0.73521	0.6518	0.56548	0.62104	0.62768	0.21197	0.1719	0.16351	0.14017	0.1561	0.25694	0.31575	0.37528	0.45499	0.31608	0.31034	0.33367	0.50067	0.39694	0.3836	0.45308	0.38374	0.37794	0.38486
CCT6A	0.041844	0.076428	0.041832	0.055074	0.06759	0.60223	0.6585	0.94253	0.93086	0.98368	0.72869	0.90242	0.82652	0.77931	0.77041	0.73917	0.61372	0.68271	0.63518	0.39679	0.52888	0.52721	0.54522	0.57223	0.58083	0.50224	0.53547	0.50455	0.54772	0.14367	0.15236	0.17026	0.14384	0.14097	0.1785	0.26373	0.25561	0.31266	0.30803	0.26366	0.25512	0.44311	0.26435	0.371	0.34668	0.38853	0.37484	0.38009
GSS	0.20765	0.55747	0.37237	0.4207	0.40835	0.058934	0.10788	0.19791	0.21862	0.22246	0.267	0.2822	0.32195	0.445	0.4899	0.44886	0.41493	0.45372	0.46208	0.56656	0.52497	0.49626	0.51847	0.5574	0.61568	0.60816	0.58342	0.56736	0.60612	0.73162	0.83928	0.66917	0.73294	0.77724	0.88735	0.91107	0.97757	0.97582	0.99873	0.95669	0.87213	0.7166	0.82406	0.81748	0.76746	0.88011	0.83575	0.84102
DNAJC5	0.21277	0.53778	0.37311	0.39356	0.39685	0.064421	0.11103	0.18695	0.20401	0.2082	0.27683	0.28368	0.29965	0.42465	0.46047	0.44088	0.40164	0.44286	0.45531	0.5453	0.53144	0.50059	0.50423	0.55157	0.59558	0.60718	0.60512	0.56836	0.60077	0.72127	0.7968	0.62422	0.69199	0.73511	0.89583	0.91677	0.97934	0.99784	0.99042	0.9706	0.90507	0.73321	0.80946	0.85928	0.77705	0.8933	0.86075	0.8473
DNAJC15	0.23163	0.63784	0.4512	0.49261	0.46597	0.076045	0.12213	0.19548	0.23393	0.23501	0.24799	0.25972	0.29038	0.4104	0.46148	0.45109	0.40773	0.46633	0.4482	0.49607	0.52305	0.48869	0.4931	0.50877	0.57022	0.59065	0.58865	0.56734	0.55129	0.83179	0.9507	0.70739	0.75974	0.80537	0.97248	0.96204	0.96837	0.97976	0.96441	0.94695	0.84336	0.68815	0.75711	0.82519	0.78168	0.8341	0.82226	0.82631
DNAJC19	0.30685	0.57605	0.45864	0.48227	0.44682	0.15024	0.21599	0.26214	0.32113	0.34878	0.43254	0.38938	0.43032	0.47009	0.49014	0.62893	0.51894	0.51761	0.58122	0.65432	0.59301	0.60555	0.59613	0.61623	0.67989	0.73521	0.67112	0.6955	0.6734	0.74909	0.81979	0.70646	0.77194	0.79173	0.92754	0.94633	0.91777	0.9789	0.97393	0.99457	0.96267	0.83341	0.91401	0.96514	0.86651	0.8842	0.86127	0.86501
DNAJC3	0.23395	0.58062	0.44094	0.43123	0.43758	0.10282	0.17637	0.27652	0.25417	0.2814	0.37223	0.32723	0.33826	0.50179	0.51887	0.41211	0.38442	0.46552	0.4778	0.57861	0.62979	0.50165	0.56286	0.60027	0.63038	0.59853	0.7044	0.62262	0.68835	0.75632	0.76487	0.60409	0.67258	0.70063	0.89222	0.88801	0.99824	0.98485	0.93817	0.99167	0.91873	0.75922	0.82024	0.94286	0.80392	0.88052	0.89642	0.94442
DNAJC30	0.40921	0.7854	0.58167	0.63988	0.6385	0.083615	0.12147	0.23088	0.25326	0.2563	0.30351	0.32906	0.40021	0.42358	0.52805	0.48022	0.47805	0.46859	0.47313	0.57672	0.45454	0.51654	0.5189	0.50189	0.61526	0.61636	0.49609	0.54649	0.57423	0.86653	0.99015	0.90546	0.99919	0.9428	0.95862	0.94355	0.93088	0.95126	0.79567	0.75541	0.72299	0.61046	0.72681	0.63367	0.65606	0.80286	0.73887	0.67302
PRDX5	0.49016	0.78535	0.68048	0.68217	0.67095	0.11689	0.1599	0.22137	0.24137	0.26693	0.34361	0.33797	0.36161	0.3986	0.43612	0.41949	0.40008	0.44573	0.43258	0.52457	0.45745	0.46236	0.48798	0.48418	0.56853	0.5851	0.55469	0.53329	0.58161	0.91367	0.9658	0.93468	0.96875	0.96034	0.90363	0.89659	0.89107	0.82675	0.76241	0.74136	0.73734	0.60739	0.6681	0.71064	0.67022	0.75647	0.68296	0.6958
DNAJC21	0.21718	0.47346	0.35527	0.37086	0.32012	0.23789	0.25555	0.36367	0.38429	0.37325	0.41463	0.46042	0.40543	0.56961	0.58718	0.72088	0.67767	0.66498	0.75659	0.70079	0.73995	0.8125	0.71999	0.69081	0.67025	0.78935	0.77762	0.7612	0.7275	0.69467	0.70431	0.51593	0.56387	0.56839	0.81707	0.78737	0.87092	0.9057	0.81348	0.79738	0.86676	0.96362	0.98891	0.83342	0.97039	0.93949	0.93641	0.966
MKKS	0.19567	0.41047	0.2866	0.3026	0.31064	0.22536	0.25146	0.37971	0.38977	0.40754	0.53204	0.47343	0.48365	0.60842	0.63134	0.71857	0.69708	0.69597	0.74843	0.81642	0.79513	0.81878	0.76197	0.81651	0.78436	0.85922	0.85345	0.77793	0.82696	0.55573	0.63188	0.49003	0.51466	0.54599	0.72236	0.70125	0.79607	0.80831	0.78158	0.74646	0.82788	0.96882	0.93613	0.86822	0.94824	0.92874	0.87194	0.94717
NFE2L2	0.29701	0.51276	0.39156	0.40903	0.4414	0.21743	0.23287	0.41082	0.39813	0.40292	0.5606	0.51495	0.56003	0.62822	0.67901	0.63611	0.69851	0.72051	0.67182	0.83931	0.73387	0.79705	0.72957	0.75871	0.79096	0.87703	0.80152	0.77164	0.85746	0.62278	0.68121	0.66143	0.65511	0.72215	0.77878	0.78679	0.83809	0.8405	0.91834	0.91176	0.96232	0.86985	0.95874	0.96445	0.93409	0.94536	0.96331	0.96854
DNAJC10	0.23198	0.58083	0.43796	0.43708	0.44276	0.12915	0.23769	0.40428	0.3292	0.38469	0.42728	0.39382	0.44366	0.62544	0.67099	0.46612	0.53846	0.57379	0.57268	0.68807	0.73204	0.6363	0.70098	0.63484	0.72053	0.64393	0.75996	0.73606	0.72437	0.75675	0.78486	0.59876	0.65169	0.68296	0.84911	0.83543	0.95586	0.95619	0.87607	0.952	0.96884	0.79932	0.88415	0.95009	0.88995	0.97363	0.94996	0.96665
DNAJA3	0.21319	0.45448	0.39261	0.34168	0.34681	0.1157	0.22554	0.42506	0.29235	0.34814	0.47562	0.41073	0.37243	0.61925	0.61543	0.45029	0.47673	0.596	0.58025	0.72343	0.78478	0.59831	0.69488	0.69134	0.68547	0.72023	0.76987	0.79467	0.74351	0.71663	0.62148	0.53588	0.5714	0.57365	0.73586	0.88742	0.91029	0.96609	0.86608	0.92072	0.96172	0.82265	0.99615	0.94426	0.92107	0.94618	0.9784	0.93883
DNAJC25	0.60815	0.86845	0.91096	0.97428	0.96189	0.044904	0.094184	0.11205	0.16466	0.17097	0.1707	0.16873	0.26619	0.28626	0.38181	0.3655	0.28694	0.26951	0.2985	0.31742	0.29365	0.35181	0.31189	0.34123	0.41537	0.42008	0.35759	0.33644	0.38668	0.83475	0.59982	0.87951	0.73161	0.67801	0.65152	0.74827	0.65769	0.77591	0.63045	0.54705	0.49537	0.41186	0.41727	0.45189	0.43729	0.548	0.4911	0.50505
DNAJC14	0.013163	0.029635	0.01262	0.01915	0.023908	0.91555	0.99376	0.57675	0.71002	0.61139	0.37513	0.50343	0.39508	0.58948	0.51034	0.44738	0.38005	0.36964	0.3707	0.16726	0.29484	0.36272	0.31464	0.37305	0.30876	0.24913	0.30028	0.2157	0.25027	0.056575	0.043046	0.08445	0.046985	0.07343	0.10094	0.11532	0.10852	0.15329	0.19463	0.13261	0.10774	0.21555	0.096237	0.17622	0.13928	0.23335	0.17594	0.19046
CCT7	0.010867	0.022966	0.01082	0.015982	0.021325	0.78793	0.95752	0.51137	0.73671	0.60245	0.43229	0.59435	0.46291	0.44862	0.43067	0.52847	0.34139	0.37474	0.37034	0.15867	0.24718	0.31083	0.26644	0.33291	0.31006	0.29232	0.2982	0.23977	0.29551	0.057884	0.056379	0.078354	0.050404	0.057734	0.067475	0.1178	0.11878	0.16411	0.14525	0.12292	0.11284	0.25002	0.093612	0.20347	0.1594	0.19057	0.18124	0.17036
DNAJB6	0.013086	0.028926	0.012475	0.01828	0.025153	0.92566	0.83809	0.60254	0.79766	0.71795	0.49072	0.63848	0.65656	0.55936	0.51961	0.40215	0.30806	0.34885	0.30794	0.21919	0.27374	0.24297	0.28929	0.29766	0.4513	0.25792	0.3325	0.31243	0.34366	0.066778	0.076015	0.080503	0.047817	0.052928	0.082816	0.1108	0.13377	0.16126	0.16545	0.10286	0.1211	0.20108	0.11551	0.18405	0.16408	0.19038	0.15088	0.21318
CCT2	0.019038	0.0062254	0.011428	0.0069202	0.012062	0.69303	0.87732	0.38154	0.67999	0.59263	0.23123	0.40419	0.49884	0.42563	0.57781	0.48173	0.32128	0.26146	0.3046	0.13019	0.16989	0.28359	0.25322	0.1553	0.33227	0.19757	0.19366	0.18797	0.18962	0.036583	0.014908	0.062553	0.019245	0.031066	0.052037	0.101	0.10548	0.21465	0.1097	0.070773	0.062141	0.15588	0.067597	0.10656	0.12016	0.13924	0.088038	0.13534
DNAJC13	0.010969	0.0081367	0.0086354	0.0074134	0.0085724	0.70741	0.81493	0.4194	0.57965	0.55599	0.33548	0.43505	0.49225	0.4017	0.53892	0.41511	0.2682	0.27853	0.26365	0.14121	0.14974	0.23201	0.23092	0.21986	0.33654	0.236	0.17855	0.19342	0.259	0.039447	0.02261	0.038745	0.017729	0.024132	0.054409	0.092692	0.10963	0.1888	0.082815	0.063228	0.052567	0.11684	0.064826	0.084098	0.10855	0.1233	0.098235	0.11956

## Sheet: crc_os_high_low
	TXN	HSCB	DNAJC18	DNAJB14	HSPA4	DNAJC9	DNAJA1	DNAJC17	DNAJC1	DNAJC11	HSPA13	PRDX4	DNAJC22	HSPA14	GSTT1	DNAJA4	SOD1	DNAJB12	DNAJC8	HSPB11	HYOU1	DNAJC7	TXN2	CAT	HSPA4L	DNAJC25	DNAJC10	HSPA5	PRDX1	CYBB	HSPA8	HSP90AB1	DNAJC16	HSP90AA1	HSP90B1	DNAJA3	DNAJC28	DNAJC6	CCT8	TRAP1	BBS12	DNAJC21	CCT6B	CCT2	PRDX2	PRDX5	DNAJB7	TCP1	PRDX3
CCT3	0.038693	0.22764	0.33452	0.2756	0.34417	0.19617	0.20648	0.25098	0.27128	0.57789	0.60595	0.58386	0.58757	0.56387	0.44011	0.46213	0.50213	0.49181	0.50281	0.46377	0.47388	0.44201	0.38898	0.39359	0.4791	0.5695	0.59127	0.87084	0.83625	0.78866	0.79218	0.91589	0.9948	0.9212	0.9406	0.97701	0.9325	0.94105	0.86776	0.9154	0.81697	0.89503	0.87495	0.95568	0.96482	0.66276	0.72631	0.7668	0.6987
MKKS	0.027506	0.19822	0.28375	0.24088	0.26635	0.17159	0.18728	0.21884	0.23792	0.52562	0.61281	0.55616	0.55718	0.54885	0.406	0.45778	0.49135	0.43665	0.45414	0.42038	0.41705	0.41562	0.35499	0.3539	0.48055	0.58505	0.63066	0.83912	0.86711	0.79565	0.80943	0.93126	0.99312	0.92195	0.91689	0.92347	0.97507	0.96374	0.85594	0.92638	0.85752	0.94014	0.88435	0.91043	0.96038	0.69922	0.68693	0.6735	0.68763
HSPA1L	0.056104	0.21124	0.25181	0.25663	0.29816	0.20794	0.18956	0.24909	0.27844	0.54893	0.61917	0.58777	0.59024	0.61165	0.46818	0.49281	0.49462	0.48504	0.47491	0.45103	0.45442	0.43892	0.37472	0.41642	0.59753	0.59394	0.68893	0.78212	0.88778	0.83238	0.84331	0.90278	0.99512	0.86852	0.94627	0.92687	0.96534	0.98312	0.79599	0.84901	0.93896	0.96524	0.90922	0.89796	0.91281	0.72082	0.65562	0.6492	0.6913
GPX4	0.091411	0.33197	0.37835	0.40218	0.41792	0.24743	0.2593	0.31699	0.29804	0.53856	0.61037	0.64587	0.57652	0.57127	0.4854	0.54984	0.52046	0.46599	0.47035	0.41854	0.42949	0.5562	0.53229	0.53525	0.67497	0.75299	0.76437	0.86228	0.74484	0.78482	0.85917	0.96674	0.88064	0.92207	0.99428	0.87279	0.86745	0.81996	0.87451	0.99307	0.93445	0.98146	0.98082	0.98181	0.98386	0.81746	0.88462	0.79753	0.73264
CCT4	0.092017	0.29823	0.42863	0.35197	0.44739	0.23589	0.24607	0.3024	0.30972	0.59641	0.62357	0.6058	0.59089	0.57301	0.43293	0.52738	0.52647	0.51213	0.54378	0.48783	0.51678	0.52417	0.47739	0.45605	0.58429	0.66742	0.68707	0.86385	0.80757	0.77455	0.77516	0.91952	0.9476	0.89205	0.94199	0.90407	0.90959	0.87444	0.95165	0.98202	0.88063	0.94366	0.93305	0.99541	0.95108	0.76036	0.79586	0.8507	0.76658
DNAJC2	0.034721	0.21404	0.32249	0.28193	0.34118	0.13506	0.13666	0.17491	0.19036	0.45453	0.51285	0.47415	0.46398	0.46084	0.34774	0.37404	0.39446	0.3834	0.38647	0.35521	0.36309	0.47308	0.40258	0.44025	0.5335	0.65435	0.64861	0.7568	0.73088	0.6855	0.71643	0.80182	0.89662	0.82203	0.86502	0.86305	0.86583	0.8388	0.93043	0.98416	0.92523	0.9998	0.98136	0.96753	0.94231	0.75926	0.80405	0.79532	0.73217
DNAJC5	0.026826	0.17861	0.30819	0.26961	0.30031	0.12039	0.12579	0.1562	0.17592	0.41268	0.47623	0.47052	0.46123	0.44688	0.33183	0.37095	0.3868	0.36498	0.36919	0.32406	0.33637	0.4315	0.36329	0.37772	0.54598	0.57603	0.66025	0.74543	0.70078	0.66852	0.69093	0.80404	0.86532	0.79405	0.86493	0.85228	0.82091	0.82624	0.93537	0.99213	0.91237	0.99395	0.9681	0.95938	0.98278	0.70362	0.77828	0.77935	0.77002
DNAJC30	0.071598	0.26868	0.3452	0.34116	0.38147	0.1779	0.17995	0.22723	0.23293	0.49187	0.53342	0.51433	0.49989	0.49103	0.37658	0.46275	0.45137	0.43062	0.41716	0.37868	0.40475	0.55043	0.47366	0.491	0.62076	0.72112	0.7541	0.78032	0.72232	0.72663	0.76086	0.86177	0.89304	0.82331	0.89497	0.86464	0.84055	0.81806	0.92449	0.99256	0.9755	0.95643	0.98128	0.97466	0.92552	0.80947	0.81778	0.81471	0.75654
DNAJC25	0.062822	0.30211	0.46775	0.44221	0.48777	0.13998	0.12612	0.19303	0.19055	0.3638	0.45068	0.47853	0.44893	0.42502	0.37227	0.34894	0.40594	0.3485	0.38994	0.35756	0.33122	0.4776	0.49342	0.4909	0.7354	0.61356	0.79534	0.6124	0.71583	0.62564	0.61548	0.82233	0.8224	0.68699	0.75577	0.77801	0.79444	0.77321	0.98279	0.91565	0.96017	0.82919	0.97708	0.93379	0.95034	0.75644	0.78737	0.89008	0.93431
DNAJB6	0.045042	0.26905	0.38678	0.35945	0.39905	0.12758	0.12601	0.15526	0.15934	0.38208	0.42491	0.4357	0.41933	0.41903	0.29939	0.3535	0.35665	0.33104	0.32265	0.28197	0.29761	0.5629	0.47611	0.47884	0.61734	0.74356	0.77246	0.70359	0.63241	0.60877	0.63076	0.77496	0.76652	0.74709	0.83359	0.76673	0.72937	0.73719	0.98204	0.88969	0.99665	0.92368	0.95633	0.92266	0.86812	0.85821	0.87104	0.88512	0.82843
DNAJC24	0.12045	0.38702	0.4546	0.44701	0.49612	0.16311	0.16548	0.205	0.22665	0.40552	0.49305	0.46767	0.44161	0.43286	0.37246	0.39975	0.42239	0.37747	0.38139	0.35898	0.33942	0.62559	0.58287	0.62792	0.76402	0.81664	0.86597	0.64336	0.71256	0.66359	0.71441	0.78629	0.82878	0.72926	0.77153	0.76355	0.85134	0.77845	0.98873	0.95067	0.89787	0.77607	0.9339	0.94296	0.84992	0.90706	0.86623	0.87033	0.86838
DNAJB12	0.12684	0.39331	0.4338	0.42552	0.51862	0.15154	0.16322	0.19468	0.20442	0.41734	0.46515	0.46244	0.44028	0.43527	0.34253	0.38879	0.39362	0.38464	0.35833	0.33638	0.34158	0.66042	0.63037	0.62564	0.79604	0.79471	0.87702	0.67449	0.6504	0.64008	0.67607	0.76048	0.77714	0.71437	0.75724	0.78572	0.72794	0.77017	0.95359	0.9207	0.92109	0.85036	0.88521	0.86216	0.87808	0.89048	0.92619	0.90996	0.94534
DNAJC13	0.11154	0.39472	0.43881	0.50288	0.51454	0.18076	0.17367	0.21897	0.19627	0.40448	0.40236	0.46445	0.42526	0.45658	0.3123	0.3961	0.40645	0.38047	0.34677	0.29541	0.33845	0.72278	0.6334	0.60507	0.81726	0.81302	0.91201	0.69066	0.60271	0.6133	0.63031	0.81289	0.71004	0.68997	0.78076	0.73274	0.6399	0.69509	0.9514	0.8934	0.87527	0.88854	0.89431	0.8662	0.87845	0.95285	0.94609	0.95949	0.9511
DNAJB11	0.080603	0.43964	0.48523	0.52337	0.50006	0.14929	0.18481	0.18668	0.146	0.36803	0.44366	0.44484	0.41857	0.44249	0.31503	0.35323	0.36014	0.30606	0.29896	0.29525	0.27276	0.66193	0.63543	0.59736	0.75313	0.87474	0.81207	0.68885	0.63636	0.60224	0.63437	0.78253	0.69681	0.77169	0.79145	0.64259	0.73348	0.75428	0.87511	0.81157	0.94728	0.89305	0.89381	0.86654	0.86319	0.96391	0.94615	0.95172	0.97639
TXN	0.11873	0.41099	0.48164	0.55544	0.54812	0.15639	0.15149	0.21362	0.18204	0.32649	0.4094	0.46249	0.43356	0.39941	0.35218	0.38647	0.41843	0.31922	0.33282	0.29905	0.30622	0.62589	0.65433	0.58876	0.90537	0.72231	0.9622	0.60266	0.59197	0.61333	0.6198	0.85784	0.71522	0.63794	0.72761	0.71824	0.65102	0.68234	0.95233	0.82964	0.83221	0.73701	0.96099	0.89391	0.90854	0.86725	0.85265	0.91538	0.94803
DNAJC9	0.18877	0.50041	0.58403	0.56296	0.64679	0.15078	0.13882	0.17786	0.20569	0.38384	0.42817	0.40043	0.37649	0.39458	0.28703	0.32609	0.38831	0.34495	0.3609	0.32351	0.35922	0.78596	0.76786	0.78526	0.93135	0.88426	0.98603	0.63811	0.59555	0.56189	0.60066	0.69033	0.69902	0.60941	0.6301	0.73028	0.63841	0.60911	0.89045	0.83164	0.79831	0.78269	0.79809	0.75729	0.78051	0.99764	0.87895	0.94207	0.97541
CCT6A	0.065914	0.305	0.42381	0.40856	0.49379	0.084884	0.084538	0.10774	0.11727	0.31166	0.33589	0.3264	0.31221	0.32198	0.21615	0.26669	0.27953	0.29391	0.27209	0.24951	0.25997	0.63408	0.55035	0.60191	0.73999	0.79175	0.82089	0.57847	0.55076	0.50299	0.54153	0.63059	0.70031	0.60729	0.65804	0.7009	0.65726	0.64853	0.87509	0.86201	0.87441	0.84595	0.83794	0.77185	0.7495	0.92442	0.98164	0.98639	0.94211
DNAJA2	0.06659	0.20543	0.22903	0.22027	0.26396	0.31993	0.31188	0.3864	0.45164	0.81841	0.90154	0.7225	0.76885	0.78106	0.61706	0.63908	0.65727	0.67028	0.72246	0.71861	0.71489	0.37034	0.36412	0.4271	0.47204	0.58543	0.51354	0.9339	0.91361	0.98019	0.90797	0.97938	0.78675	0.87665	0.95143	0.87129	0.80224	0.88677	0.66211	0.6817	0.7756	0.84866	0.80902	0.82687	0.84004	0.62439	0.70854	0.5973	0.54838
DNAJC19	0.040017	0.19206	0.24399	0.19068	0.25162	0.33452	0.3494	0.39683	0.45266	0.88748	0.87215	0.75255	0.80974	0.81139	0.58315	0.6552	0.67566	0.70605	0.7054	0.69985	0.74288	0.3738	0.32493	0.34049	0.35072	0.54806	0.4709	0.87279	0.92559	0.99706	0.94295	0.9571	0.77858	0.83227	0.85016	0.83329	0.84771	0.85695	0.69477	0.71335	0.66235	0.71177	0.76362	0.80106	0.83091	0.57871	0.66524	0.61768	0.50919
PRDX5	0.047327	0.19372	0.26937	0.23471	0.27366	0.3336	0.33523	0.40406	0.42303	0.76115	0.81867	0.76945	0.79545	0.78771	0.61567	0.63347	0.67582	0.61701	0.67445	0.62049	0.65225	0.35864	0.33255	0.3307	0.44987	0.49273	0.53061	0.96186	0.99108	0.96532	0.98048	0.93419	0.87069	0.91939	0.8955	0.91319	0.93308	0.91271	0.71675	0.79875	0.71948	0.81897	0.76462	0.7972	0.77178	0.57552	0.62674	0.60433	0.60927
HSPH1	0.011293	0.10878	0.16582	0.14496	0.15563	0.19279	0.20309	0.2462	0.28053	0.64279	0.70565	0.64187	0.68045	0.64881	0.50067	0.52442	0.5282	0.51712	0.52382	0.48884	0.49567	0.28192	0.23305	0.26003	0.3333	0.48629	0.45493	0.99055	0.95223	0.90316	0.96527	0.99842	0.86928	0.91752	0.89777	0.9128	0.91553	0.90186	0.67493	0.72892	0.71611	0.80714	0.77403	0.80129	0.79924	0.54259	0.60104	0.53228	0.53167
DNAJB9	0.11578	0.25703	0.27549	0.28111	0.34126	0.32133	0.35698	0.44129	0.46873	0.76287	0.83744	0.74956	0.74007	0.71849	0.60412	0.69282	0.70399	0.6562	0.72369	0.64018	0.68475	0.47783	0.43717	0.45588	0.59977	0.58496	0.60528	0.99805	0.96924	0.98344	0.96862	0.91906	0.86495	0.96034	0.99793	0.92812	0.90212	0.97961	0.7124	0.77627	0.85795	0.87273	0.86466	0.8868	0.88602	0.69553	0.73613	0.64872	0.635
DNAJC27	0.061288	0.22496	0.31102	0.27211	0.30144	0.26172	0.29734	0.3313	0.35846	0.63009	0.73822	0.70124	0.67675	0.6649	0.52666	0.59359	0.60861	0.54894	0.5758	0.53743	0.52257	0.42088	0.37495	0.3718	0.53526	0.55028	0.65006	0.90824	0.93148	0.91258	0.91122	0.99948	0.95234	0.99665	0.98825	0.94934	0.96811	0.99222	0.81747	0.90985	0.82606	0.93817	0.8458	0.89907	0.9017	0.66929	0.6789	0.67281	0.64586
CCT5	0.035765	0.15447	0.17645	0.13961	0.22385	0.33264	0.30728	0.39026	0.49033	0.96582	0.93914	0.72598	0.81981	0.85208	0.60022	0.61533	0.6957	0.75642	0.8097	0.79513	0.86189	0.33124	0.2819	0.33202	0.33046	0.46788	0.39232	0.86981	0.83566	0.9189	0.90623	0.96843	0.67467	0.85715	0.90819	0.74698	0.76172	0.79966	0.61669	0.59476	0.64523	0.66576	0.73437	0.76964	0.79909	0.54324	0.62188	0.55263	0.45781
DNAJB7	0.02735	0.12133	0.1696	0.12986	0.18645	0.34316	0.38092	0.4474	0.51771	0.9085	0.97816	0.87294	0.89577	0.85543	0.7239	0.74869	0.74188	0.7541	0.8108	0.74988	0.75554	0.25774	0.22833	0.26122	0.30912	0.42695	0.36172	0.84733	0.86218	0.86923	0.82761	0.85645	0.68724	0.73979	0.74651	0.75794	0.70975	0.76001	0.56585	0.60951	0.57904	0.68153	0.67424	0.70958	0.7197	0.46673	0.53953	0.49073	0.4068
DNAJB2	0.15659	0.5669	0.64634	0.67553	0.74088	0.083651	0.086122	0.1015	0.089008	0.21571	0.24206	0.2858	0.24398	0.25497	0.18235	0.22237	0.22884	0.21292	0.1865	0.16045	0.17072	0.91371	0.83848	0.79867	0.99355	0.96199	0.90842	0.46451	0.40117	0.39841	0.39915	0.57527	0.48655	0.46544	0.57211	0.50555	0.46961	0.49241	0.67327	0.61725	0.71218	0.65341	0.69585	0.65359	0.62585	0.82423	0.8672	0.7974	0.81894
HSP90AB1	0.14281	0.55789	0.73606	0.84956	0.83178	0.063018	0.056158	0.089426	0.063875	0.21085	0.20262	0.20506	0.23355	0.22809	0.17353	0.15258	0.18685	0.20076	0.19223	0.18719	0.17277	0.86286	0.86256	0.89967	0.98691	0.99539	0.98797	0.41979	0.39612	0.3357	0.34689	0.48309	0.49354	0.43906	0.43306	0.52261	0.42831	0.49172	0.61629	0.65895	0.65709	0.63572	0.70155	0.54004	0.61744	0.90835	0.82116	0.6742	0.65796
NOX4	0.26974	0.61475	0.57193	0.76564	0.74974	0.13494	0.12544	0.18522	0.15502	0.25647	0.30256	0.35701	0.31908	0.31712	0.28515	0.30525	0.34382	0.29837	0.26881	0.23495	0.24926	0.89819	0.90382	0.8402	0.8087	0.9129	0.85341	0.47751	0.4814	0.51336	0.53248	0.71475	0.55785	0.49528	0.56583	0.59994	0.53224	0.57667	0.84219	0.77751	0.60402	0.59779	0.7501	0.72277	0.78042	0.92859	0.94089	0.92597	0.77565
DNAJC17	0.20639	0.79832	0.90822	0.94677	0.87262	0.076815	0.085676	0.08777	0.061169	0.141	0.18533	0.26743	0.19979	0.19808	0.16576	0.214	0.19988	0.16083	0.12131	0.11346	0.10059	0.98239	0.98249	0.83553	0.83164	0.82021	0.6791	0.36269	0.33986	0.30732	0.32261	0.57279	0.36517	0.41653	0.54185	0.37033	0.41411	0.44597	0.51581	0.4463	0.59705	0.50412	0.64156	0.62273	0.57225	0.74391	0.84428	0.71858	0.61475
DNAJC14	0.20165	0.7728	0.88626	0.89734	0.93115	0.049551	0.04844	0.04813	0.048633	0.13807	0.15081	0.16093	0.16309	0.16686	0.099435	0.12575	0.15423	0.1418	0.1168	0.11118	0.11397	0.93362	0.95081	0.99188	0.87516	0.79729	0.74573	0.34056	0.30401	0.24844	0.26414	0.37582	0.32877	0.33464	0.37653	0.37214	0.30192	0.36886	0.46588	0.45043	0.53377	0.49198	0.54644	0.46633	0.45436	0.69927	0.66972	0.56797	0.59369
CCT7	0.40153	0.9301	0.93907	0.82632	0.81957	0.035841	0.035197	0.048145	0.038587	0.072345	0.099562	0.12704	0.10809	0.10166	0.080295	0.10901	0.13587	0.10831	0.094735	0.086753	0.085893	0.80098	0.75594	0.83954	0.52572	0.77607	0.53944	0.20934	0.21118	0.19261	0.20209	0.36962	0.24783	0.20479	0.25644	0.28335	0.23776	0.25433	0.38737	0.3451	0.34477	0.32333	0.46045	0.36332	0.38869	0.63043	0.60558	0.46515	0.39407
SEC63	0.042088	0.10065	0.11858	0.11147	0.17635	0.46276	0.42623	0.59229	0.68566	0.85194	0.92257	0.91237	0.96529	0.98957	0.71145	0.83745	0.91736	0.94863	0.95985	0.98889	0.89664	0.26804	0.20719	0.27834	0.32936	0.33359	0.34506	0.75784	0.70041	0.73877	0.73713	0.75257	0.50199	0.76964	0.79325	0.59008	0.64728	0.71768	0.43963	0.4372	0.60003	0.55341	0.62618	0.63836	0.65864	0.44082	0.50413	0.43733	0.36675
DNAJA1	0.011503	0.13008	0.17513	0.1436	0.16293	0.46115	0.49372	0.55686	0.52323	0.97776	0.953	0.95386	0.94477	0.96479	0.71687	0.81183	0.86764	0.79508	0.79593	0.76725	0.76067	0.27383	0.21023	0.21576	0.24359	0.40697	0.3974	0.80316	0.77807	0.87065	0.82251	0.70807	0.67018	0.65032	0.67192	0.74156	0.7202	0.68802	0.55834	0.60756	0.52815	0.54116	0.61265	0.55675	0.66016	0.46633	0.45398	0.4344	0.38806
GSS	0.0039035	0.03629	0.075038	0.05138	0.063695	0.34087	0.34668	0.44452	0.52533	0.96431	0.92271	0.94443	0.99912	0.98013	0.75353	0.79441	0.81959	0.80057	0.88704	0.82382	0.85563	0.12911	0.096604	0.12295	0.16457	0.25855	0.25392	0.71063	0.70291	0.73438	0.71502	0.70775	0.48637	0.61259	0.62114	0.58677	0.57764	0.61487	0.39134	0.44209	0.43177	0.51155	0.50106	0.52412	0.54583	0.30935	0.36809	0.30242	0.27445
NFE2L2	0.016532	0.09178	0.15524	0.12357	0.14117	0.56809	0.62061	0.731	0.70635	0.91714	0.88793	0.83184	0.8466	0.90551	0.94297	0.99958	0.98261	0.92639	0.99903	0.90624	0.93291	0.18431	0.15965	0.13593	0.24644	0.25258	0.31023	0.67645	0.71121	0.71613	0.72452	0.56447	0.58636	0.57984	0.53	0.63426	0.63341	0.60861	0.45577	0.56165	0.44429	0.5071	0.47322	0.50555	0.48789	0.32056	0.35091	0.36341	0.36462
PRDX6	0.014873	0.0914	0.13674	0.1119	0.12424	0.58775	0.63387	0.72569	0.73881	0.8827	0.82456	0.85544	0.85227	0.90445	0.96437	0.98232	0.94799	0.95655	0.99933	0.96608	0.94759	0.18204	0.16249	0.17028	0.22438	0.28399	0.31316	0.67063	0.6607	0.67314	0.61138	0.56058	0.51092	0.51241	0.54628	0.57813	0.54964	0.57458	0.388	0.48356	0.45488	0.53727	0.47005	0.44927	0.51383	0.31004	0.33966	0.31784	0.3054
DNAJC3	0.013276	0.060595	0.087576	0.069881	0.099326	0.5415	0.56458	0.68819	0.75691	0.75802	0.77578	0.89594	0.8612	0.85251	0.89822	0.97114	0.98918	0.98395	0.91001	0.95915	0.89973	0.17097	0.12785	0.15913	0.1948	0.25533	0.23631	0.59284	0.60921	0.61801	0.60011	0.60953	0.42984	0.52789	0.57567	0.51597	0.51469	0.5597	0.35183	0.38945	0.40889	0.42207	0.49466	0.49484	0.5053	0.31445	0.38632	0.31681	0.25721
DNAJC21	0.0035712	0.021757	0.040561	0.023931	0.045165	0.66717	0.63037	0.81631	0.95781	0.53188	0.57114	0.72682	0.64609	0.64231	0.90691	0.90301	0.83707	0.7945	0.68635	0.75198	0.66997	0.082054	0.058033	0.085675	0.090184	0.14882	0.13378	0.42961	0.42538	0.45243	0.43015	0.48792	0.26383	0.37501	0.40283	0.32082	0.35797	0.3945	0.21163	0.23526	0.25702	0.27726	0.33869	0.34127	0.33852	0.18307	0.26007	0.18787	0.13782
DNAJC15	0.0016639	0.0092942	0.020729	0.010895	0.016337	0.76102	0.79759	0.97965	0.88748	0.40345	0.40507	0.55666	0.49728	0.53326	0.71721	0.67682	0.66709	0.65009	0.55642	0.61081	0.58903	0.044408	0.028117	0.044329	0.049914	0.10297	0.096948	0.32114	0.2925	0.31248	0.28656	0.34471	0.1541	0.236	0.28722	0.2306	0.20228	0.25549	0.13878	0.15005	0.17967	0.21834	0.23884	0.23124	0.24947	0.122	0.15872	0.10205	0.084011
[truncated: 4 more columns]

## Sheet: eso_dfs_high_low
	PRDX5	HSPE1	HSPA5	DNAJB2	HSPB9	HSPB11	HSPA14	BBS12	DNAJC14	DNAJC16	DNAJC4	DNAJC25	GAK	GSTT1	DNAJC21	PRDX3	DNAJC13	CAT	DNAJC7	MKKS	DNAJC24	GPX1	DNAJB12	DNAJC28	DNAJC1	GPX2	DNAJC15	DNAJA1	DNAJC3	DNAJC22	DNAJC10	PRDX4	HSP90AA1	HSPA4L	GPX4	PRDX2	CCT4	BBS10	HSPB1	DNAJB4	CCT7	SOD2	HSP90AB1	TCP1	TXN	SACS	CCT6B	DNAJC5	DUOX1
GSS	0.89334	0.8197	0.8653	0.87533	0.94377	0.9253	0.99954	0.91115	0.87515	0.38093	0.67613	0.58469	0.57418	0.53256	0.84311	0.70683	0.70072	0.57531	0.69375	0.78321	0.77279	0.7575	0.78599	0.022341	0.045638	0.035572	0.089576	0.1783	0.34738	0.21617	0.13122	0.19227	0.13478	0.10058	0.1398	0.14366	0.20397	0.21749	0.20398	0.26832	0.22447	0.23422	0.38458	0.24383	0.20864	0.24143	0.25705	0.36687	0.56547
DNAJC30	0.90494	0.90258	0.97019	0.93941	0.98343	0.98088	0.99456	0.8398	0.94177	0.5694	0.75234	0.53338	0.51166	0.52649	0.71991	0.74758	0.74417	0.66771	0.72057	0.73018	0.70984	0.79758	0.84473	0.02616	0.067204	0.045128	0.13672	0.13191	0.41272	0.33088	0.20562	0.26198	0.14558	0.1014	0.14168	0.12649	0.1936	0.23685	0.18186	0.2841	0.23179	0.2497	0.34623	0.20599	0.25822	0.21041	0.26294	0.3067	0.44903
DNAJB11	0.95843	0.96872	0.96497	0.78918	0.92566	0.98081	0.90307	0.85669	0.96843	0.43625	0.69687	0.53275	0.41171	0.46903	0.76677	0.77794	0.65138	0.59084	0.59884	0.63947	0.66224	0.73946	0.72308	0.03646	0.046314	0.050073	0.11756	0.13641	0.40675	0.26343	0.19794	0.25141	0.16445	0.15763	0.16278	0.1675	0.19248	0.27992	0.26211	0.32538	0.23219	0.28682	0.31219	0.23317	0.30663	0.31256	0.34741	0.45393	0.57402
DNAJA3	0.96806	0.89018	0.98153	0.98065	0.95925	0.91051	0.89454	0.7927	0.70261	0.69707	0.60563	0.57971	0.62973	0.54125	0.64273	0.64244	0.72075	0.55996	0.73841	0.67423	0.74859	0.76725	0.81383	0.023197	0.096594	0.05017	0.14117	0.12359	0.33338	0.43548	0.2448	0.33841	0.19944	0.10361	0.21491	0.15703	0.18108	0.27758	0.19162	0.29745	0.23496	0.25679	0.29939	0.24292	0.24216	0.19582	0.21282	0.3694	0.44922
HSPA13	0.90465	0.8197	0.90995	0.85297	0.96555	0.88307	0.97581	0.93423	0.80189	0.54651	0.82568	0.79493	0.55612	0.73222	0.99079	0.95406	0.67226	0.7203	0.76286	0.77316	0.87569	0.92288	0.81562	0.13927	0.12613	0.17473	0.23701	0.26688	0.67558	0.32809	0.39268	0.42212	0.20225	0.21367	0.19418	0.22578	0.21976	0.2381	0.30031	0.31982	0.28062	0.32125	0.28307	0.25648	0.30733	0.3667	0.35298	0.56697	0.64433
DNAJC16	0.98118	0.93673	0.95513	0.79602	0.96497	0.99912	0.96863	0.92153	0.91233	0.58585	0.71055	0.76132	0.52459	0.63621	0.84423	0.84099	0.71995	0.59171	0.62912	0.61276	0.84026	0.83121	0.75447	0.077212	0.075347	0.10082	0.20318	0.16192	0.5955	0.33616	0.2923	0.31473	0.19285	0.17764	0.17691	0.22886	0.21962	0.24829	0.26843	0.29828	0.27263	0.29146	0.30627	0.27015	0.28703	0.29065	0.29206	0.59462	0.66665
DNAJC25	0.95062	0.97812	0.97374	0.99063	0.89497	0.99832	0.97579	0.92327	0.96808	0.77252	0.6783	0.62806	0.52774	0.54793	0.6962	0.79228	0.8592	0.72334	0.71182	0.66112	0.7344	0.77885	0.79325	0.092251	0.11709	0.11926	0.22587	0.20239	0.49135	0.44693	0.3818	0.4185	0.29793	0.22768	0.26257	0.24669	0.23461	0.34646	0.28295	0.35916	0.30189	0.38044	0.28915	0.29121	0.40502	0.31484	0.35639	0.43041	0.46845
DNAJC21	0.91482	0.7785	0.90947	0.99934	0.86191	0.82731	0.88529	0.95475	0.82804	0.66864	0.78046	0.73753	0.54398	0.75177	0.90933	0.98605	0.76929	0.81792	0.80674	0.78272	0.82998	0.94268	0.8807	0.11858	0.129	0.20335	0.24501	0.2769	0.61131	0.39726	0.41832	0.55241	0.23295	0.18772	0.17636	0.16359	0.1752	0.28477	0.24822	0.30876	0.24027	0.32939	0.2278	0.2153	0.28522	0.30745	0.29718	0.46817	0.51806
DNAJC28	0.84582	0.79445	0.94982	0.97612	0.89569	0.71938	0.82044	0.93314	0.92179	0.6618	0.74615	0.77548	0.73521	0.84272	0.98187	0.94663	0.72643	0.72823	0.86576	0.85692	0.99271	0.9559	0.91702	0.11073	0.13352	0.18264	0.1812	0.31958	0.54102	0.33326	0.33447	0.51163	0.23241	0.15613	0.18955	0.18372	0.1853	0.25214	0.24501	0.30302	0.24152	0.29836	0.24104	0.24648	0.22061	0.26423	0.23885	0.47708	0.60157
DNAJC15	0.91722	0.92769	0.98795	0.98328	0.93538	0.87494	0.88428	0.82878	0.99273	0.65067	0.76261	0.83511	0.75279	0.60944	0.90755	0.79143	0.94718	0.68718	0.80569	0.83184	0.93816	0.9074	0.84175	0.067497	0.086486	0.06775	0.20898	0.19506	0.5133	0.41417	0.27175	0.2711	0.13084	0.085612	0.12393	0.15594	0.16926	0.16092	0.1347	0.1708	0.20072	0.20522	0.31316	0.18899	0.2013	0.18765	0.19623	0.35332	0.42808
DNAJC9	0.94578	0.98901	0.98484	0.97243	0.94489	0.83407	0.88002	0.9907	0.90961	0.60415	0.60621	0.66761	0.61147	0.58041	0.81044	0.73972	0.80762	0.63041	0.77023	0.73818	0.79218	0.8199	0.76671	0.031175	0.067472	0.060294	0.14192	0.13954	0.39223	0.34985	0.24308	0.32559	0.14431	0.081256	0.14215	0.14175	0.14423	0.17472	0.14178	0.19231	0.19157	0.21965	0.26384	0.17996	0.19792	0.18884	0.18686	0.36602	0.4356
HSPE1	0.97428	0.71711	0.81209	0.96029	0.9386	0.97629	0.91658	0.90546	0.83299	0.53895	0.62313	0.58304	0.63581	0.443	0.79266	0.61005	0.98433	0.74137	0.84282	0.93944	0.76126	0.7471	0.73888	0.039263	0.076001	0.038754	0.14131	0.18513	0.33915	0.30502	0.18581	0.18671	0.1665	0.10741	0.19363	0.20127	0.23888	0.19548	0.16788	0.21804	0.2664	0.27915	0.43939	0.24311	0.31409	0.2226	0.33574	0.22263	0.36079
SEC63	0.92714	0.72388	0.78048	0.81307	0.86611	0.99778	0.93454	0.912	0.9244	0.32707	0.64693	0.53274	0.49119	0.45264	0.81653	0.62617	0.78262	0.74962	0.86712	0.92734	0.65672	0.72094	0.69293	0.017172	0.032624	0.024525	0.081074	0.13152	0.30808	0.18595	0.12529	0.15128	0.098635	0.087132	0.13204	0.14383	0.22389	0.14326	0.14807	0.19695	0.24912	0.24556	0.44465	0.20405	0.23235	0.2557	0.297	0.24561	0.37704
HSCB	0.88678	0.8758	0.85876	0.95863	0.94055	0.78609	0.94824	0.85797	0.91	0.46556	0.6472	0.48715	0.55692	0.56848	0.88566	0.70061	0.86782	0.81575	0.92494	0.95117	0.67915	0.83223	0.79488	0.032708	0.092731	0.076475	0.11867	0.22744	0.32917	0.27031	0.21567	0.34162	0.18641	0.10583	0.19195	0.14701	0.2036	0.17585	0.1687	0.25254	0.2597	0.32722	0.37148	0.21759	0.28278	0.23384	0.32181	0.23689	0.37042
GPX8	0.93228	0.84559	0.70883	0.96911	0.99733	0.89879	0.91472	0.94558	0.91144	0.26642	0.71062	0.54317	0.53997	0.54479	0.93002	0.78967	0.85045	0.81292	0.83266	0.96442	0.72633	0.80863	0.7396	0.045209	0.060609	0.07412	0.10164	0.32914	0.38574	0.13367	0.16711	0.19611	0.16961	0.1691	0.18181	0.21268	0.26601	0.18664	0.24186	0.27095	0.29476	0.35241	0.4616	0.26817	0.32803	0.36517	0.41829	0.30317	0.53558
GPX2	0.9694	0.78757	0.85985	0.68908	0.7707	0.95691	0.85622	0.91091	0.87094	0.45906	0.53926	0.59099	0.53379	0.46531	0.74291	0.5948	0.81729	0.71268	0.84113	0.85655	0.69709	0.68592	0.60581	0.046019	0.068462	0.059901	0.15352	0.11953	0.36618	0.31424	0.1941	0.22961	0.15922	0.15253	0.23393	0.29312	0.31134	0.19881	0.2207	0.24068	0.34947	0.32	0.49441	0.28528	0.33715	0.33549	0.40574	0.37897	0.4758
NFE2L2	0.8608	0.91883	0.89691	0.76192	0.71069	0.83247	0.84493	0.97077	0.95043	0.99622	0.88308	0.71149	0.72872	0.80576	0.82435	0.96459	0.99069	0.98131	0.99405	0.93658	0.86335	0.99811	0.90105	0.16862	0.29385	0.30101	0.36028	0.38817	0.59732	0.6983	0.51192	0.70688	0.35481	0.21885	0.26842	0.18365	0.24767	0.37382	0.26002	0.38672	0.31531	0.42839	0.27383	0.304	0.34118	0.26727	0.34286	0.29884	0.34208
HSP90AB1	0.85179	0.73506	0.78825	0.62629	0.56769	0.73066	0.74947	0.78026	0.71349	0.9642	0.84178	0.8479	0.78631	0.79778	0.97119	0.96259	0.90957	0.92958	0.88407	0.85678	0.95987	0.91735	0.93992	0.11102	0.12857	0.14805	0.29762	0.27773	0.65903	0.50122	0.46795	0.51872	0.16713	0.070178	0.099707	0.10873	0.092411	0.14459	0.091312	0.13967	0.14506	0.19752	0.12769	0.11625	0.18787	0.12297	0.13356	0.21928	0.25591
BBS12	0.76813	0.58971	0.80023	0.81663	0.69445	0.57374	0.66341	0.69351	0.67848	0.95001	0.68378	0.96411	0.84172	0.98022	0.90849	0.94692	0.91275	0.97559	0.8187	0.89613	0.86245	0.90936	0.93661	0.18004	0.18924	0.2959	0.25659	0.31573	0.66099	0.48283	0.59173	0.72809	0.16601	0.073593	0.11259	0.13281	0.10508	0.089052	0.084934	0.10514	0.17846	0.20306	0.13243	0.10513	0.14612	0.16864	0.13951	0.29095	0.30342
CCT5	0.64875	0.66564	0.71665	0.65766	0.60993	0.58909	0.60014	0.72976	0.66854	0.9761	0.99716	0.92344	0.85051	0.95471	0.92306	0.84589	0.98403	0.97549	0.97943	0.99267	0.89408	0.77722	0.80533	0.098532	0.14312	0.15986	0.27066	0.29102	0.72078	0.51643	0.45105	0.57233	0.097356	0.036477	0.049864	0.046202	0.066607	0.11732	0.062307	0.11659	0.09928	0.1293	0.12939	0.073637	0.1031	0.09424	0.090958	0.20282	0.25819
DNAJC14	0.689	0.83758	0.88669	0.75157	0.70471	0.63494	0.6674	0.81167	0.82553	0.74399	0.85722	0.81441	0.84077	0.82952	0.93275	0.98587	0.96154	0.90354	0.99941	0.98311	0.98856	0.90756	0.91812	0.058491	0.086971	0.10554	0.16712	0.28704	0.51124	0.35359	0.28496	0.42614	0.099275	0.043985	0.070393	0.061908	0.082879	0.12359	0.079081	0.12648	0.11171	0.14891	0.16725	0.10226	0.10444	0.13148	0.10886	0.22141	0.29476
DNAJC19	0.62587	0.83724	0.81912	0.89773	0.79102	0.60327	0.68794	0.63686	0.67522	0.71857	0.90929	0.93602	0.86697	0.86142	0.80592	0.96388	0.94847	0.95192	0.94455	0.86365	0.88296	0.87473	0.95969	0.076767	0.080932	0.10046	0.17423	0.27426	0.60323	0.37869	0.28145	0.36328	0.052255	0.028501	0.037186	0.055819	0.081528	0.067565	0.055791	0.078378	0.099217	0.10642	0.20444	0.076144	0.08228	0.11282	0.10762	0.21914	0.31349
NOX4	0.67682	0.8811	0.97131	0.62762	0.6217	0.57292	0.74281	0.66788	0.68298	0.71981	0.90912	0.80723	0.83038	0.89269	0.79315	0.99317	0.77684	0.86201	0.84776	0.78439	0.92591	0.89489	0.91724	0.10409	0.11073	0.14738	0.19677	0.41418	0.54328	0.37548	0.31447	0.41717	0.10903	0.036419	0.057247	0.07283	0.11197	0.070971	0.053162	0.094096	0.1445	0.17403	0.22175	0.11146	0.11965	0.094984	0.1504	0.10943	0.20131
CCT3	0.84178	0.84271	0.83031	0.84234	0.76385	0.80483	0.81401	0.87989	0.85426	0.83498	0.85539	0.79859	0.69353	0.74626	0.90616	0.94147	0.88816	0.74191	0.78437	0.76443	0.96699	0.99578	0.99121	0.072862	0.10279	0.096963	0.22359	0.21302	0.6084	0.4403	0.35959	0.40491	0.15129	0.080413	0.10512	0.10842	0.12336	0.17972	0.12789	0.19976	0.16777	0.19562	0.19689	0.15252	0.18432	0.15151	0.15873	0.31233	0.38955
HSPH1	0.87376	0.86512	0.9302	0.86302	0.83252	0.69181	0.76771	0.80785	0.77372	0.80214	0.77384	0.8578	0.71497	0.84968	0.97824	0.87365	0.95895	0.98028	0.8344	0.91231	0.96785	0.97216	0.9002	0.10582	0.1628	0.15717	0.28017	0.24516	0.60409	0.45199	0.46686	0.52376	0.1387	0.067534	0.11752	0.12298	0.14431	0.087672	0.082726	0.12933	0.21808	0.24313	0.23976	0.12904	0.19182	0.1464	0.18445	0.2097	0.25133
HSPD1	0.91249	0.85655	0.94392	0.73545	0.7627	0.82913	0.91768	0.86873	0.93922	0.69835	0.79507	0.75007	0.74706	0.62272	0.99589	0.74212	0.82784	0.89527	0.9876	0.95467	0.91309	0.94689	0.87035	0.072898	0.10704	0.066076	0.23346	0.25471	0.49042	0.37059	0.30454	0.25972	0.12887	0.067328	0.1226	0.13749	0.16714	0.10902	0.092325	0.13889	0.20416	0.22274	0.34126	0.15824	0.24404	0.14345	0.22613	0.16292	0.26009
ODF1	0.80531	0.84446	0.99615	0.80793	0.78378	0.61161	0.83078	0.5123	0.51547	0.59433	0.92664	0.9991	0.80774	0.94005	0.60445	0.94085	0.76513	0.8696	0.85166	0.75799	0.92504	0.83071	0.96023	0.2352	0.16951	0.26627	0.34839	0.51647	0.76433	0.35224	0.45333	0.44116	0.11836	0.08263	0.078375	0.1453	0.15773	0.063231	0.09029	0.10096	0.19246	0.24258	0.29361	0.1359	0.18363	0.18734	0.22821	0.24405	0.34207
DNAJC11	0.76581	0.88043	0.88668	0.53168	0.54128	0.58917	0.66283	0.64859	0.69651	0.92202	0.88989	0.94623	0.90289	0.82397	0.83032	0.96663	0.66515	0.85737	0.77625	0.75538	0.8934	0.82692	0.94852	0.099434	0.14301	0.11453	0.29632	0.32088	0.62186	0.46796	0.43852	0.42306	0.082746	0.025838	0.053743	0.060624	0.073994	0.053981	0.032966	0.057516	0.10994	0.13985	0.17149	0.06315	0.12748	0.073218	0.10861	0.098559	0.13934
DNAJC27	0.70872	0.72525	0.74794	0.57659	0.58776	0.55064	0.60356	0.51992	0.63316	0.95372	0.95575	0.95144	0.96963	0.97541	0.81493	0.95642	0.74968	0.97944	0.90585	0.95234	0.77927	0.79042	0.88526	0.12299	0.12028	0.13181	0.30188	0.29565	0.71347	0.52225	0.46255	0.4752	0.07639	0.021935	0.037541	0.060851	0.066434	0.055657	0.030692	0.060702	0.094871	0.10136	0.14755	0.064445	0.083433	0.063391	0.062258	0.16221	0.20665
PRDX5	0.59866	0.83325	0.8095	0.32514	0.39376	0.5249	0.60152	0.74627	0.82187	0.7284	0.95028	0.84578	0.9383	0.87231	0.95697	0.92447	0.58571	0.85507	0.73591	0.79962	0.82458	0.88313	0.74381	0.086078	0.18384	0.10517	0.27323	0.42471	0.55441	0.62205	0.39491	0.572	0.11083	0.015771	0.061189	0.051281	0.077019	0.078515	0.023788	0.078449	0.10675	0.11263	0.1301	0.085377	0.088866	0.034951	0.064961	0.033993	0.071714
DNAJA2	0.54263	0.77072	0.7439	0.51227	0.54454	0.42838	0.52569	0.65347	0.70436	0.99031	0.92873	0.99201	0.94186	0.98923	0.74485	0.90654	0.65244	0.70393	0.57131	0.58363	0.83206	0.66805	0.73396	0.14624	0.27577	0.2071	0.33932	0.42449	0.68845	0.67363	0.52491	0.64008	0.076252	0.020201	0.04899	0.033477	0.059544	0.061146	0.029898	0.06377	0.08649	0.12776	0.14659	0.052856	0.090056	0.062953	0.10393	0.083288	0.10944
CCT8	0.68165	0.74905	0.66747	0.3475	0.34786	0.47522	0.46583	0.77809	0.83874	0.5042	0.96541	0.92595	0.81516	0.97125	0.99994	0.99712	0.55934	0.72966	0.56614	0.68709	0.87327	0.69996	0.67877	0.17193	0.5344	0.24361	0.65947	0.38449	0.75385	0.89511	0.83234	0.86643	0.13415	0.024512	0.099286	0.047119	0.055509	0.083936	0.025593	0.07991	0.098015	0.15149	0.098654	0.058561	0.12341	0.04165	0.064518	0.062201	0.065311
SACS	0.84553	0.58648	0.7437	0.72054	0.68165	0.67875	0.75242	0.71535	0.53908	0.96474	0.95283	0.9882	0.78015	0.94431	0.85959	0.835	0.99232	0.90851	0.88782	0.93793	0.89864	0.83756	0.97443	0.38625	0.3406	0.48395	0.54391	0.52149	0.95086	0.60395	0.79663	0.86501	0.25375	0.19587	0.17752	0.19603	0.19064	0.19132	0.19916	0.24771	0.28032	0.33735	0.19582	0.18812	0.28885	0.26777	0.26383	0.35381	0.3985
DNAJC5	0.89242	0.70125	0.71928	0.69877	0.60974	0.69337	0.74066	0.59463	0.60363	0.76253	0.83442	0.96594	0.84245	0.93834	0.98729	0.96236	0.73064	0.86738	0.87284	0.99334	0.90571	0.87512	0.95985	0.26271	0.25895	0.32768	0.50926	0.36416	0.847	0.76106	0.69089	0.74575	0.20866	0.099433	0.12454	0.16229	0.14554	0.12969	0.094856	0.14008	0.21851	0.26416	0.17032	0.14395	0.21677	0.14635	0.16749	0.24899	0.23823
DNAJC6	0.60702	0.39784	0.57661	0.62462	0.54017	0.43383	0.46185	0.64824	0.46607	0.83293	0.80437	0.88401	0.99062	0.68111	0.64295	0.52633	0.96575	0.69186	0.75201	0.82262	0.76909	0.55347	0.62729	0.4181	0.49485	0.7244	0.5451	0.65253	0.93891	0.72201	0.89511	0.91612	0.1916	0.14056	0.1217	0.075401	0.081262	0.18454	0.1753	0.21244	0.13458	0.27164	0.096396	0.11334	0.17915	0.19488	0.17065	0.35635	0.35859
DNAJA4	0.82667	0.99533	0.90712	0.61302	0.74232	0.99986	0.89861	0.96517	0.91509	0.46835	0.55815	0.76695	0.48376	0.62167	0.86704	0.69428	0.54749	0.49279	0.66502	0.64047	0.83386	0.74163	0.56055	0.10177	0.096213	0.11625	0.20871	0.13183	0.50691	0.28108	0.32036	0.32417	0.27192	0.27617	0.30518	0.38273	0.30917	0.29261	0.3836	0.37378	0.39199	0.42038	0.41978	0.36417	0.3955	0.41769	0.42794	0.84004	0.88046
PRDX4	0.97315	0.90747	0.9188	0.60729	0.74163	0.9753	0.98793	0.77862	0.74663	0.4772	0.61075	0.64606	0.54486	0.60351	0.71701	0.68922	0.45735	0.50449	0.69967	0.66603	0.75238	0.73277	0.68478	0.049557	0.10733	0.082056	0.1466	0.13554	0.41777	0.32623	0.25401	0.30406	0.22502	0.25832	0.31313	0.26821	0.31922	0.38281	0.42317	0.4703	0.36935	0.36508	0.46785	0.36654	0.33908	0.43105	0.38908	0.73891	0.86079
HSPA5	0.89813	0.97283	0.95748	0.6171	0.74821	0.87755	0.80339	0.74632	0.85078	0.50168	0.60925	0.61082	0.45074	0.47776	0.66108	0.71117	0.57276	0.5381	0.62173	0.61046	0.6935	0.69308	0.65438	0.089769	0.12327	0.10741	0.20399	0.13933	0.49415	0.35825	0.29534	0.32654	0.31678	0.36884	0.39106	0.39192	0.35427	0.48473	0.51538	0.53128	0.42223	0.46795	0.41125	0.41859	0.51927	0.50485	0.56593	0.74367	0.80208
HSPA14	0.72944	0.84062	0.87515	0.73029	0.82181	0.77261	0.75909	0.80135	0.75063	0.46382	0.50698	0.53841	0.35258	0.35452	0.54648	0.55214	0.59382	0.35459	0.41915	0.37388	0.59286	0.57474	0.52654	0.029375	0.035893	0.027626	0.13104	0.066572	0.36954	0.25787	0.21118	0.18531	0.28144	0.2491	0.30585	0.35005	0.28118	0.35451	0.34685	0.41016	0.35752	0.38081	0.36787	0.37157	0.45003	0.35393	0.37549	0.66221	0.71081
DNAJC13	0.77476	0.89939	0.79904	0.86043	0.9795	0.79667	0.71978	0.82631	0.93486	0.41352	0.49013	0.43756	0.30275	0.34959	0.59258	0.63771	0.66468	0.46291	0.39981	0.42391	0.55895	0.52537	0.54511	0.029277	0.024186	0.038961	0.10226	0.1311	0.33985	0.18694	0.17842	0.21837	0.31049	0.26043	0.258	0.33107	0.28577	0.36197	0.33262	0.41175	0.35554	0.41207	0.34199	0.37519	0.45111	0.3853	0.39595	0.48321	0.62548
MKKS	0.86822	0.65403	0.68056	0.62486	0.72898	0.71905	0.64082	0.66679	0.75717	0.19603	0.53628	0.32518	0.25539	0.27315	0.58893	0.51201	0.51925	0.39879	0.41855	0.48128	0.46864	0.47693	0.51861	0.0072242	0.010043	0.0097607	0.037225	0.071022	0.22238	0.1035	0.066944	0.082784	0.18756	0.19493	0.21817	0.25724	0.32031	0.31026	0.33591	0.4191	0.34654	0.35579	0.49845	0.37685	0.38602	0.38825	0.4527	0.47375	0.69972
HSPA4L	0.62882	0.83094	0.90274	0.90521	0.85675	0.76616	0.75827	0.97966	0.86777	0.96714	0.54512	0.67639	0.49982	0.50029	0.52151	0.56248	0.97592	0.61352	0.58728	0.47253	0.72901	0.62612	0.65461	0.2061	0.1763	0.15641	0.4003	0.21182	0.53124	0.60975	0.53645	0.44238	0.69125	0.45715	0.55592	0.64422	0.4952	0.45675	0.41342	0.53575	0.62676	0.66812	0.43438	0.60711	0.71362	0.36657	0.49361	0.5034	0.50833
TXN	0.84349	0.67988	0.8185	0.86292	0.89297	0.77986	0.7709	0.66896	0.66201	0.61771	0.62001	0.51112	0.48015	0.38799	0.51924	0.56078	0.79387	0.60948	0.68293	0.6595	0.55345	0.62646	0.70639	0.069215	0.14979	0.073003	0.24837	0.17018	0.38549	0.47851	0.29106	0.28122	0.39213	0.36466	0.45646	0.38154	0.43646	0.54327	0.46452	0.57823	0.47815	0.53318	0.56277	0.49174	0.6022	0.47133	0.58124	0.49098	0.57447
HSPA9	0.74081	0.67742	0.8323	0.54416	0.62867	0.59668	0.64229	0.54231	0.57292	0.44639	0.54542	0.43157	0.3541	0.33022	0.41766	0.47073	0.43313	0.32308	0.40556	0.36432	0.49111	0.51239	0.55595	0.033834	0.07736	0.035454	0.16107	0.078613	0.36692	0.32316	0.19901	0.17706	0.4002	0.48058	0.56049	0.52303	0.53739	0.63145	0.66089	0.76319	0.5874	0.53845	0.63071	0.62458	0.67721	0.59483	0.63667	0.81796	0.92775
DNAJB12	0.83344	0.81184	0.88021	0.63951	0.75042	0.76926	0.78093	0.63575	0.66328	0.4464	0.56271	0.44519	0.3892	0.4107	0.50643	0.59982	0.47217	0.36903	0.4193	0.3837	0.53453	0.59053	0.65029	0.027543	0.065306	0.046444	0.12562	0.10524	0.36164	0.30433	0.18839	0.23683	0.34728	0.36906	0.4256	0.36198	0.37582	0.5516	0.55308	0.65666	0.43518	0.47124	0.46332	0.51682	0.50329	0.4653	0.48232	0.74118	0.86983
HSPA12B	0.75745	0.73583	0.69536	0.41888	0.53999	0.64549	0.56722	0.74694	0.85912	0.17142	0.63467	0.47501	0.2811	0.42267	0.72198	0.66685	0.42988	0.44259	0.42232	0.47817	0.54076	0.56234	0.52812	0.063274	0.042795	0.072979	0.1286	0.14208	0.4212	0.15792	0.14045	0.1495	0.34888	0.56794	0.43152	0.52823	0.57961	0.55523	0.75582	0.71222	0.5977	0.63027	0.69252	0.66732	0.63569	0.73655	0.82703	0.95799	0.87334
HSP90B1	0.75756	0.62913	0.70501	0.51738	0.64162	0.62703	0.57133	0.55193	0.61676	0.23617	0.49404	0.31423	0.21994	0.24467	0.47203	0.46933	0.42545	0.31797	0.32954	0.36765	0.4379	0.42394	0.46142	0.011679	0.017347	0.012794	0.052556	0.05912	0.22168	0.15339	0.091547	0.10198	0.26998	0.31769	0.3293	0.34669	0.39007	0.48939	0.51097	0.59756	0.42564	0.44719	0.55619	0.48926	0.53474	0.4802	0.6013	0.65615	0.86043
DNAJC7	0.66998	0.43829	0.57637	0.72275	0.7403	0.52352	0.51095	0.52143	0.49087	0.26163	0.41164	0.23093	0.22583	0.15139	0.32404	0.31331	0.56278	0.25054	0.26929	0.28102	0.35954	0.33301	0.43065	0.0027059	0.0068759	0.00242	0.03471	0.035888	0.14631	0.1234	0.048268	0.049787	0.28844	0.22366	0.33363	0.37214	0.41727	0.42158	0.36743	0.51802	0.44666	0.41467	0.62123	0.5259	0.53389	0.34632	0.46883	0.42948	0.65805
DNAJC24	0.61009	0.55152	0.50111	0.6829	0.78057	0.62947	0.53951	0.42288	0.50107	0.26955	0.2697	0.16728	0.1603	0.1873	0.33964	0.33892	0.44982	0.34653	0.35046	0.33423	0.27492	0.31696	0.35343	0.0063676	0.014477	0.016063	0.031342	0.060073	0.10693	0.11149	0.098369	0.14986	0.50739	0.38155	0.50599	0.45724	0.46119	0.52022	0.52186	0.66161	0.56868	0.67025	0.57406	0.59478	0.69079	0.54881	0.64983	0.54509	0.72833
DNAJC1	0.61831	0.489	0.46395	0.58187	0.65462	0.44766	0.40489	0.51431	0.67875	0.12589	0.47785	0.23973	0.2191	0.20997	0.49994	0.46636	0.38776	0.27051	0.2091	0.31128	0.40236	0.36589	0.45164	0.013939	0.0082478	0.012703	0.037075	0.12346	0.20804	0.047184	0.04516	0.046879	0.49284	0.59757	0.51117	0.6428	0.65854	0.66815	0.79504	0.8418	0.67433	0.68232	0.74997	0.82813	0.76533	0.76215	0.81911	0.76634	0.89198
DNAJB9	0.61466	0.53425	0.52072	0.3794	0.48758	0.44921	0.41498	0.55611	0.6353	0.13247	0.39614	0.28643	0.18213	0.1948	0.42413	0.4108	0.33595	0.22948	0.22229	0.27046	0.35746	0.31882	0.33611	0.011699	0.011308	0.015174	0.045212	0.067958	0.23377	0.078083	0.063116	0.061402	0.38417	0.55555	0.51046	0.66732	0.66833	0.57538	0.76529	0.76945	0.68118	0.61283	0.80912	0.78603	0.71439	0.77411	0.77144	0.90734	0.83039
DNAJC2	0.49754	0.42232	0.43178	0.40354	0.53474	0.39558	0.38999	0.38247	0.47912	0.12162	0.30915	0.16614	0.10493	0.1261	0.31635	0.31372	0.30581	0.21833	0.20226	0.23754	0.234	0.23843	0.25974	0.0037041	0.00657	0.0068271	0.031284	0.03731	0.13046	0.072726	0.055186	0.058978	0.4231	0.54597	0.54255	0.57628	0.63129	0.64074	0.75531	0.82049	0.68341	0.69487	0.81186	0.74979	0.83607	0.73881	0.85119	0.80051	0.93524
CAT	0.70254	0.56837	0.6225	0.32815	0.42309	0.52178	0.46834	0.40378	0.48422	0.14359	0.42628	0.28608	0.20355	0.22119	0.39598	0.39472	0.27165	0.19704	0.26981	0.29852	0.37656	0.3454	0.40861	0.0084654	0.020583	0.011728	0.049867	0.053584	0.22709	0.10576	0.059997	0.071509	0.34218	0.51401	0.52401	0.5329	0.58396	0.72104	0.83088	0.88836	0.58725	0.55071	0.75038	0.73387	0.6481	0.73046	0.75543	0.98115	0.7678
HYOU1	0.53884	0.54994	0.66467	0.32873	0.43389	0.39098	0.42281	0.41146	0.42984	0.29157	0.36517	0.32507	0.21808	0.18959	0.24428	0.36109	0.31494	0.19696	0.21563	0.19507	0.34559	0.3063	0.36147	0.02508	0.04539	0.024988	0.10998	0.05303	0.27834	0.2419	0.12798	0.12061	0.5518	0.8078	0.80973	0.81968	0.765	0.95582	0.95061	0.93066	0.79217	0.72716	0.81745	0.949	0.92852	0.86455	0.89939	0.88825	0.76002
HSPB9	0.51967	0.52519	0.57772	0.34071	0.46412	0.41564	0.39356	0.34989	0.38702	0.22452	0.27346	0.19833	0.17114	0.13039	0.23446	0.33074	0.32256	0.19062	0.18396	0.18163	0.2747	0.26206	0.30849	0.0099752	0.018904	0.014831	0.039909	0.040019	0.15699	0.14429	0.07624	0.095423	0.56641	0.73935	0.7708	0.77671	0.66896	0.92075	0.99184	0.9997	0.71312	0.74127	0.73437	0.88637	0.93837	0.85328	0.91621	0.95532	0.80724
DNAJC22	0.56484	0.60085	0.61118	0.47006	0.56852	0.4774	0.44704	0.34509	0.43357	0.25267	0.32994	0.20951	0.18426	0.18187	0.26908	0.36803	0.32008	0.21425	0.21577	0.19699	0.31655	0.30241	0.3816	0.011622	0.022269	0.01785	0.046931	0.056039	0.17625	0.13032	0.092252	0.12554	0.59474	0.68407	0.73013	0.68468	0.60216	0.89883	0.93321	0.98088	0.6675	0.72566	0.64161	0.8456	0.86845	0.77387	0.81061	0.94274	0.87919
DNAJC3	0.4817	0.31183	0.34601	0.21134	0.30861	0.29034	0.23794	0.35237	0.43113	0.040108	0.25066	0.13545	0.090804	0.071735	0.30068	0.23661	0.24689	0.1332	0.1295	0.20124	0.20614	0.16981	0.18709	0.0017931	0.0019141	0.0020441	0.010018	0.026528	0.097417	0.027785	0.015247	0.014232	0.36026	0.61905	0.57741	0.78034	0.78689	0.65175	0.91935	0.87186	0.76366	0.67782	0.99785	0.91156	0.86954	0.92129	0.9913	0.98049	0.68215
PRDX3	0.49401	0.26614	0.31022	0.18667	0.25097	0.25041	0.22463	0.20632	0.30667	0.024757	0.30047	0.10421	0.074785	0.076481	0.27258	0.23072	0.11965	0.10107	0.11631	0.18586	0.16836	0.17134	0.2069	0.0013788	0.0023279	0.0016424	0.0083437	0.023651	0.083719	0.018495	0.011479	0.01383	0.47387	0.81884	0.75635	0.78048	0.90227	0.92415	0.83608	0.83446	0.8721	0.81789	0.88919	0.94156	0.97815	0.88539	0.81576	0.8588	0.52909
DNAJC10	0.19046	0.098135	0.13134	0.040208	0.084736	0.071996	0.068884	0.045719	0.078806	0.0043776	0.085496	0.01779	0.012077	0.010063	0.064672	0.068143	0.031953	0.01552	0.016337	0.028792	0.031111	0.037546	0.051916	3.39e-05	0.00019029	0.00010546	0.00063483	0.0023458	0.014796	0.003722	0.0015198	0.001973	0.77098	0.66125	0.72629	0.74311	0.74205	0.56694	0.33061	0.36496	0.78997	0.80437	0.547	0.4846	0.54183	0.45399	0.43566	0.36999	0.17867
DNAJB7	0.49693	0.57227	0.65089	0.45763	0.48369	0.38016	0.4842	0.47651	0.46499	0.82972	0.97234	0.93712	0.94202	0.85732	0.7088	0.82671	0.63812	0.65589	0.55314	0.61551	0.69309	0.67254	0.73738	0.15787	0.17043	0.21246	0.31135	0.40672	0.75042	0.5833	0.53233	0.72929	0.05302	0.009751	0.022636	0.030122	0.044581	0.027753	0.012856	0.033229	0.072526	0.081626	0.095722	0.033826	0.049915	0.039351	0.048361	0.055026	0.081731
CCT2	0.52224	0.64305	0.68874	0.30216	0.3309	0.3551	0.41537	0.41008	0.45039	0.80802	0.88585	0.86398	0.87869	0.88365	0.60504	0.77788	0.47593	0.59242	0.53525	0.53818	0.67825	0.55172	0.66985	0.13292	0.17235	0.16891	0.34772	0.44532	0.77194	0.606	0.57597	0.62486	0.040853	0.0055064	0.013941	0.015607	0.025837	0.019302	0.0066598	0.018497	0.045454	0.06588	0.078484	0.018633	0.045856	0.023371	0.037141	0.036204	0.052354
TCP1	0.56287	0.71065	0.65675	0.25483	0.27866	0.42123	0.40378	0.49143	0.5705	0.57446	0.90078	0.83744	0.73956	0.98831	0.79373	0.83861	0.3955	0.59671	0.55555	0.57932	0.70724	0.60316	0.62641	0.16412	0.26742	0.17808	0.47695	0.47536	0.77416	0.82986	0.65759	0.65465	0.064374	0.008332	0.029851	0.026006	0.030637	0.032459	0.007904	0.023834	0.05343	0.075815	0.0707	0.027515	0.06041	0.027474	0.034936	0.032494	0.037277
DNAJB4	0.54063	0.46138	0.65778	0.25918	0.28408	0.27624	0.37141	0.5835	0.46326	0.706	0.98923	0.98698	0.90979	0.76448	0.67054	0.71163	0.62719	0.58276	0.54796	0.60217	0.71153	0.5849	0.68188	0.22891	0.3285	0.4656	0.38701	0.6535	0.75938	0.61081	0.74595	0.86003	0.1245	0.016604	0.044861	0.031033	0.033812	0.041143	0.019022	0.04721	0.080109	0.14042	0.049057	0.040388	0.073722	0.039734	0.055711	0.05284	0.074875
DNAJC4	0.34794	0.437	0.56485	0.26517	0.2741	0.20975	0.27721	0.59947	0.45625	0.65094	0.76527	0.96855	0.76813	0.62284	0.55077	0.56854	0.66808	0.44981	0.40661	0.41942	0.64019	0.45267	0.46138	0.25277	0.42453	0.52413	0.36787	0.81411	0.77317	0.71433	0.73691	0.78958	0.089413	0.013812	0.031549	0.010896	0.029469	0.048344	0.020568	0.056909	0.061282	0.11694	0.049313	0.029469	0.053107	0.036998	0.063358	0.038776	0.067493
HSPA2	0.49105	0.40861	0.51876	0.1903	0.17132	0.23757	0.26312	0.44022	0.41817	0.42585	0.95543	0.93701	0.79429	0.69814	0.67715	0.67392	0.44196	0.47494	0.46611	0.59678	0.66373	0.51676	0.56699	0.15149	0.31737	0.38663	0.38492	0.60304	0.78386	0.84499	0.84604	0.81233	0.074242	0.0058441	0.024022	0.015094	0.016485	0.018775	0.0055574	0.020889	0.04356	0.079849	0.02772	0.017961	0.041123	0.014868	0.01938	0.02493	0.030236
HSP90AA1	0.55165	0.44875	0.65406	0.67148	0.61458	0.33726	0.43314	0.31334	0.24899	0.89421	0.81973	0.6828	0.93174	0.59613	0.3852	0.53951	0.75267	0.47691	0.44901	0.44892	0.64264	0.4719	0.74606	0.42401	0.32661	0.62834	0.55311	0.66796	0.87232	0.57181	0.77025	0.92647	0.054917	0.037888	0.030481	0.045191	0.066932	0.026527	0.037955	0.041712	0.10919	0.15412	0.12385	0.042523	0.078066	0.10947	0.11325	0.16931	0.19305
CCT7	0.45401	0.5735	0.5756	0.47417	0.48555	0.38395	0.37974	0.33071	0.36524	0.81338	0.70423	0.61646	0.70767	0.66166	0.5309	0.6161	0.63013	0.55826	0.45441	0.45258	0.53347	0.43335	0.56975	0.32331	0.32729	0.36358	0.57796	0.56929	0.90364	0.78529	0.70432	0.74531	0.036027	0.013019	0.016247	0.022164	0.049032	0.029173	0.015526	0.028814	0.070648	0.068344	0.11723	0.027842	0.043603	0.051176	0.052192	0.092677	0.11574
DNAJA1	0.63463	0.57097	0.51023	0.2066	0.20256	0.38063	0.35269	0.41849	0.5906	0.3071	0.93256	0.68804	0.68499	0.80721	0.8701	0.81327	0.31819	0.54446	0.50153	0.66565	0.59821	0.59003	0.60915	0.31328	0.53118	0.40328	0.84536	0.48858	0.92741	0.6879	0.9682	0.92703	0.098974	0.0095926	0.044604	0.037662	0.032442	0.035092	0.0073532	0.024254	0.067473	0.091844	0.047762	0.037411	0.066366	0.014177	0.028168	0.031912	0.026209
GPX1	0.36276	0.43406	0.41176	0.24444	0.20497	0.23275	0.22878	0.45751	0.50906	0.28777	0.84341	0.72374	0.48047	0.62915	0.74532	0.57231	0.32171	0.35232	0.32162	0.40934	0.5784	0.41931	0.37254	0.27354	0.71967	0.63874	0.70749	0.7203	0.95228	0.67815	0.99402	0.71683	0.058172	0.0075477	0.033532	0.014028	0.020555	0.046784	0.0093556	0.025774	0.037697	0.067616	0.035974	0.022369	0.033685	0.021012	0.023853	0.029536	0.027423
BBS10	0.3939	0.33691	0.53014	0.14043	0.14483	0.19859	0.24944	0.26437	0.22541	0.43385	0.6983	0.63081	0.60231	0.46485	0.40982	0.45589	0.35534	0.34208	0.35894	0.36413	0.39513	0.35316	0.40263	0.39565	0.41153	0.57835	0.57827	0.92261	0.90964	0.78196	0.91349	0.93193	0.058068	0.0047327	0.010099	0.012545	0.017008	0.015266	0.0040763	0.013547	0.037955	0.058507	0.030037	0.014256	0.026262	0.012957	0.018584	0.022492	0.035319
PRDX6	0.2367	0.39449	0.36158	0.1323	0.17254	0.14795	0.18982	0.41463	0.39278	0.29853	0.65114	0.7527	0.46075	0.57196	0.56937	0.57359	0.32225	0.36525	0.27376	0.32072	0.4608	0.33084	0.30392	0.26835	0.56292	0.41766	0.55564	0.80475	0.94794	0.9156	0.88108	0.78007	0.035181	0.0016526	0.0099678	0.0047341	0.010744	0.017718	0.0025528	0.014578	0.022181	0.03405	0.028881	0.0086784	0.01865	0.0080997	0.013369	0.0099018	0.015946
HSPB11	0.26913	0.3632	0.38184	0.29134	0.30088	0.16435	0.2426	0.22773	0.26045	0.42177	0.59154	0.52611	0.42073	0.48097	0.3541	0.44349	0.29731	0.29588	0.25349	0.25541	0.37132	0.28802	0.36343	0.63334	0.70542	0.75876	0.69873	0.98566	0.77384	0.89571	0.99908	0.84168	0.042978	0.0085629	0.01544	0.016087	0.027398	0.019459	0.0090986	0.01801	0.041189	0.063888	0.064593	0.016639	0.035739	0.028569	0.043069	0.044432	0.055632
CCT4	0.27573	0.36948	0.37229	0.079215	0.096417	0.15667	0.14595	0.20031	0.22488	0.20637	0.48814	0.43785	0.35209	0.4265	0.38926	0.40789	0.19551	0.23296	0.20681	0.22829	0.29809	0.19947	0.24587	0.44043	0.59266	0.50026	0.83054	0.86092	0.75749	0.81969	0.93752	0.88841	0.023909	0.0010189	0.0038775	0.0027022	0.0069801	0.0087962	0.00085561	0.0047229	0.015038	0.026817	0.023288	0.0037216	0.013393	0.004368	0.007355	0.007669	0.0098022
CCT6B	0.40158	0.40065	0.4236	0.4056	0.38376	0.28384	0.2985	0.35089	0.3847	0.47229	0.80466	0.56736	0.60171	0.58106	0.5925	0.59259	0.56818	0.50627	0.37662	0.45503	0.49498	0.42692	0.51007	0.38681	0.52176	0.52776	0.70587	0.60397	0.86606	0.96026	0.93516	0.93697	0.048653	0.011301	0.024435	0.022782	0.031501	0.028777	0.01253	0.026019	0.055482	0.063658	0.059312	0.022929	0.035175	0.040132	0.031785	0.083068	0.079863
CCT6A	0.31595	0.3985	0.44801	0.28643	0.33264	0.19752	0.25265	0.26335	0.26727	0.58367	0.698	0.60913	0.64964	0.58289	0.44194	0.55653	0.42251	0.38077	0.2807	0.3279	0.48	0.32721	0.47518	0.2714	0.29694	0.33834	0.50059	0.52126	0.96279	0.83104	0.80271	0.92569	0.017428	0.0016552	0.0043162	0.0056263	0.011745	0.0081459	0.0020447	0.0070799	0.023581	0.0319	0.043654	0.0054156	0.017315	0.014452	0.017183	0.027238	0.02968
PRDX2	0.15741	0.16658	0.19925	0.057685	0.074991	0.0581	0.079836	0.1216	0.13288	0.1194	0.39322	0.31244	0.21984	0.22242	0.26318	0.24278	0.14595	0.13006	0.11	0.14097	0.17536	0.12125	0.15341	0.83273	0.97857	0.92158	0.99941	0.78939	0.55867	0.54427	0.64073	0.36908	0.025679	0.00070926	0.0028972	0.0018799	0.003918	0.0059018	0.00051907	0.0028858	0.010848	0.022284	0.00763	0.0026197	0.0062757	0.0025583	0.0051053	0.0058964	0.0057072
GPX4	0.13442	0.15386	0.19116	0.065672	0.076182	0.052544	0.079247	0.142	0.13078	0.12404	0.39785	0.35882	0.21662	0.21511	0.24159	0.23369	0.16415	0.13288	0.11144	0.13359	0.19602	0.11789	0.13978	0.7832	0.99949	0.90452	0.95338	0.74055	0.57934	0.57458	0.67257	0.35336	0.026571	0.0008121	0.0032927	0.0018527	0.0037895	0.006473	0.00067114	0.0037088	0.010248	0.022884	0.007456	0.0024826	0.006543	0.0035149	0.0057235	0.0068787	0.0070234
HSPA4	0.31994	0.27945	0.27248	0.10283	0.098958	0.13432	0.13266	0.18607	0.23159	0.13182	0.54752	0.42983	0.3322	0.32716	0.42331	0.40595	0.17996	0.22325	0.20689	0.30284	0.34051	0.20981	0.23854	0.60272	0.944	0.87753	0.93541	0.97864	0.66596	0.50992	0.63468	0.5127	0.04906	0.0030624	0.012923	0.0074229	0.010556	0.010767	0.0015851	0.0086917	0.025469	0.049325	0.018886	0.007697	0.021006	0.0054361	0.0081533	0.014134	0.011438
DNAJB8	0.29969	0.26784	0.33429	0.1036	0.11213	0.1443	0.16359	0.073582	0.09198	0.22233	0.46277	0.28859	0.289	0.34006	0.25106	0.28185	0.13137	0.18052	0.24628	0.23982	0.22595	0.19502	0.27309	0.97741	0.75639	0.97702	0.9357	0.69977	0.49414	0.78361	0.73321	0.68545	0.047519	0.00498	0.0076131	0.016766	0.01577	0.0061623	0.0020031	0.004427	0.030936	0.050042	0.026759	0.011071	0.020637	0.012371	0.012495	0.019751	0.019907
DNAJC18	0.29852	0.20504	0.29971	0.083248	0.097898	0.096918	0.12379	0.11949	0.12583	0.20071	0.47628	0.37151	0.3788	0.24348	0.28069	0.29292	0.20937	0.18331	0.20198	0.26577	0.253	0.18565	0.25528	0.83697	0.87393	0.87045	0.98959	0.76995	0.56059	0.721	0.63814	0.39499	0.060032	0.0037266	0.0086775	0.0076932	0.011445	0.0071498	0.0017634	0.007224	0.031588	0.063004	0.015351	0.0096849	0.017512	0.0054373	0.010631	0.015162	0.015426
HSPA12A	0.14842	0.070119	0.11323	0.026756	0.034635	0.032347	0.044949	0.029795	0.048089	0.034937	0.26485	0.099828	0.11563	0.092758	0.13393	0.11792	0.056907	0.058627	0.06155	0.086355	0.0664	0.057774	0.10752	0.43359	0.57704	0.39388	0.41888	0.51325	0.24116	0.25259	0.22693	0.16649	0.026885	0.00070136	0.0018844	0.0022898	0.0023307	0.0026079	0.00017315	0.00066488	0.0082935	0.01969	0.0026704	0.0012941	0.0047149	0.0010806	0.0027811	0.0052011	0.0027535
DNAJB5	0.14639	0.037645	0.072038	0.0091447	0.012319	0.016721	0.019777	0.0053008	0.011288	0.011932	0.22058	0.04516	0.075131	0.040417	0.085641	0.079087	0.018788	0.030146	0.03906	0.082763	0.042696	0.027217	0.072848	0.33627	0.50575	0.2868	0.25164	0.37447	0.10958	0.1741	0.11715	0.10165	0.016891	0.00018038	0.00055161	0.0013226	0.00094025	0.00031288	1.69e-05	0.00012412	0.0046881	0.011058	0.0013081	0.00036375	0.0020092	0.0002339	0.00030568	0.0021096	0.00086983
[truncated: 34 more columns]

## Sheet: eso_os_high_low
	PRDX5	HSPE1	HSPA5	DNAJB2	HSPB9	HSPB11	HSPA14	BBS12	DNAJC14	DNAJC16	DNAJC4	DNAJC25	GAK	GSTT1	DNAJC21	PRDX3	DNAJC13	CAT	DNAJC7	MKKS	DNAJC24	GPX1	DNAJB12	DNAJC28	DNAJC1	GPX2	DNAJC15	DNAJA1	DNAJC3	DNAJC22	DNAJC10	PRDX4	HSP90AA1	HSPA4L	GPX4	PRDX2	CCT4	BBS10	HSPB1	DNAJB4	CCT7	SOD2	HSP90AB1	TCP1	TXN	SACS	CCT6B	DNAJC5	DUOX1
GSS	0.89334	0.8197	0.8653	0.87533	0.94377	0.9253	0.99954	0.91115	0.87515	0.38093	0.67613	0.58469	0.57418	0.53256	0.84311	0.70683	0.70072	0.57531	0.69375	0.78321	0.77279	0.7575	0.78599	0.022341	0.045638	0.035572	0.089576	0.1783	0.34738	0.21617	0.13122	0.19227	0.13478	0.10058	0.1398	0.14366	0.20397	0.21749	0.20398	0.26832	0.22447	0.23422	0.38458	0.24383	0.20864	0.24143	0.25705	0.36687	0.56547
DNAJC30	0.90494	0.90258	0.97019	0.93941	0.98343	0.98088	0.99456	0.8398	0.94177	0.5694	0.75234	0.53338	0.51166	0.52649	0.71991	0.74758	0.74417	0.66771	0.72057	0.73018	0.70984	0.79758	0.84473	0.02616	0.067204	0.045128	0.13672	0.13191	0.41272	0.33088	0.20562	0.26198	0.14558	0.1014	0.14168	0.12649	0.1936	0.23685	0.18186	0.2841	0.23179	0.2497	0.34623	0.20599	0.25822	0.21041	0.26294	0.3067	0.44903
DNAJB11	0.95843	0.96872	0.96497	0.78918	0.92566	0.98081	0.90307	0.85669	0.96843	0.43625	0.69687	0.53275	0.41171	0.46903	0.76677	0.77794	0.65138	0.59084	0.59884	0.63947	0.66224	0.73946	0.72308	0.03646	0.046314	0.050073	0.11756	0.13641	0.40675	0.26343	0.19794	0.25141	0.16445	0.15763	0.16278	0.1675	0.19248	0.27992	0.26211	0.32538	0.23219	0.28682	0.31219	0.23317	0.30663	0.31256	0.34741	0.45393	0.57402
DNAJA3	0.96806	0.89018	0.98153	0.98065	0.95925	0.91051	0.89454	0.7927	0.70261	0.69707	0.60563	0.57971	0.62973	0.54125	0.64273	0.64244	0.72075	0.55996	0.73841	0.67423	0.74859	0.76725	0.81383	0.023197	0.096594	0.05017	0.14117	0.12359	0.33338	0.43548	0.2448	0.33841	0.19944	0.10361	0.21491	0.15703	0.18108	0.27758	0.19162	0.29745	0.23496	0.25679	0.29939	0.24292	0.24216	0.19582	0.21282	0.3694	0.44922
HSPA13	0.90465	0.8197	0.90995	0.85297	0.96555	0.88307	0.97581	0.93423	0.80189	0.54651	0.82568	0.79493	0.55612	0.73222	0.99079	0.95406	0.67226	0.7203	0.76286	0.77316	0.87569	0.92288	0.81562	0.13927	0.12613	0.17473	0.23701	0.26688	0.67558	0.32809	0.39268	0.42212	0.20225	0.21367	0.19418	0.22578	0.21976	0.2381	0.30031	0.31982	0.28062	0.32125	0.28307	0.25648	0.30733	0.3667	0.35298	0.56697	0.64433
DNAJC16	0.98118	0.93673	0.95513	0.79602	0.96497	0.99912	0.96863	0.92153	0.91233	0.58585	0.71055	0.76132	0.52459	0.63621	0.84423	0.84099	0.71995	0.59171	0.62912	0.61276	0.84026	0.83121	0.75447	0.077212	0.075347	0.10082	0.20318	0.16192	0.5955	0.33616	0.2923	0.31473	0.19285	0.17764	0.17691	0.22886	0.21962	0.24829	0.26843	0.29828	0.27263	0.29146	0.30627	0.27015	0.28703	0.29065	0.29206	0.59462	0.66665
DNAJC25	0.95062	0.97812	0.97374	0.99063	0.89497	0.99832	0.97579	0.92327	0.96808	0.77252	0.6783	0.62806	0.52774	0.54793	0.6962	0.79228	0.8592	0.72334	0.71182	0.66112	0.7344	0.77885	0.79325	0.092251	0.11709	0.11926	0.22587	0.20239	0.49135	0.44693	0.3818	0.4185	0.29793	0.22768	0.26257	0.24669	0.23461	0.34646	0.28295	0.35916	0.30189	0.38044	0.28915	0.29121	0.40502	0.31484	0.35639	0.43041	0.46845
DNAJC21	0.91482	0.7785	0.90947	0.99934	0.86191	0.82731	0.88529	0.95475	0.82804	0.66864	0.78046	0.73753	0.54398	0.75177	0.90933	0.98605	0.76929	0.81792	0.80674	0.78272	0.82998	0.94268	0.8807	0.11858	0.129	0.20335	0.24501	0.2769	0.61131	0.39726	0.41832	0.55241	0.23295	0.18772	0.17636	0.16359	0.1752	0.28477	0.24822	0.30876	0.24027	0.32939	0.2278	0.2153	0.28522	0.30745	0.29718	0.46817	0.51806
DNAJC28	0.84582	0.79445	0.94982	0.97612	0.89569	0.71938	0.82044	0.93314	0.92179	0.6618	0.74615	0.77548	0.73521	0.84272	0.98187	0.94663	0.72643	0.72823	0.86576	0.85692	0.99271	0.9559	0.91702	0.11073	0.13352	0.18264	0.1812	0.31958	0.54102	0.33326	0.33447	0.51163	0.23241	0.15613	0.18955	0.18372	0.1853	0.25214	0.24501	0.30302	0.24152	0.29836	0.24104	0.24648	0.22061	0.26423	0.23885	0.47708	0.60157
DNAJC15	0.91722	0.92769	0.98795	0.98328	0.93538	0.87494	0.88428	0.82878	0.99273	0.65067	0.76261	0.83511	0.75279	0.60944	0.90755	0.79143	0.94718	0.68718	0.80569	0.83184	0.93816	0.9074	0.84175	0.067497	0.086486	0.06775	0.20898	0.19506	0.5133	0.41417	0.27175	0.2711	0.13084	0.085612	0.12393	0.15594	0.16926	0.16092	0.1347	0.1708	0.20072	0.20522	0.31316	0.18899	0.2013	0.18765	0.19623	0.35332	0.42808
DNAJC9	0.94578	0.98901	0.98484	0.97243	0.94489	0.83407	0.88002	0.9907	0.90961	0.60415	0.60621	0.66761	0.61147	0.58041	0.81044	0.73972	0.80762	0.63041	0.77023	0.73818	0.79218	0.8199	0.76671	0.031175	0.067472	0.060294	0.14192	0.13954	0.39223	0.34985	0.24308	0.32559	0.14431	0.081256	0.14215	0.14175	0.14423	0.17472	0.14178	0.19231	0.19157	0.21965	0.26384	0.17996	0.19792	0.18884	0.18686	0.36602	0.4356
HSPE1	0.97428	0.71711	0.81209	0.96029	0.9386	0.97629	0.91658	0.90546	0.83299	0.53895	0.62313	0.58304	0.63581	0.443	0.79266	0.61005	0.98433	0.74137	0.84282	0.93944	0.76126	0.7471	0.73888	0.039263	0.076001	0.038754	0.14131	0.18513	0.33915	0.30502	0.18581	0.18671	0.1665	0.10741	0.19363	0.20127	0.23888	0.19548	0.16788	0.21804	0.2664	0.27915	0.43939	0.24311	0.31409	0.2226	0.33574	0.22263	0.36079
SEC63	0.92714	0.72388	0.78048	0.81307	0.86611	0.99778	0.93454	0.912	0.9244	0.32707	0.64693	0.53274	0.49119	0.45264	0.81653	0.62617	0.78262	0.74962	0.86712	0.92734	0.65672	0.72094	0.69293	0.017172	0.032624	0.024525	0.081074	0.13152	0.30808	0.18595	0.12529	0.15128	0.098635	0.087132	0.13204	0.14383	0.22389	0.14326	0.14807	0.19695	0.24912	0.24556	0.44465	0.20405	0.23235	0.2557	0.297	0.24561	0.37704
HSCB	0.88678	0.8758	0.85876	0.95863	0.94055	0.78609	0.94824	0.85797	0.91	0.46556	0.6472	0.48715	0.55692	0.56848	0.88566	0.70061	0.86782	0.81575	0.92494	0.95117	0.67915	0.83223	0.79488	0.032708	0.092731	0.076475	0.11867	0.22744	0.32917	0.27031	0.21567	0.34162	0.18641	0.10583	0.19195	0.14701	0.2036	0.17585	0.1687	0.25254	0.2597	0.32722	0.37148	0.21759	0.28278	0.23384	0.32181	0.23689	0.37042
GPX8	0.93228	0.84559	0.70883	0.96911	0.99733	0.89879	0.91472	0.94558	0.91144	0.26642	0.71062	0.54317	0.53997	0.54479	0.93002	0.78967	0.85045	0.81292	0.83266	0.96442	0.72633	0.80863	0.7396	0.045209	0.060609	0.07412	0.10164	0.32914	0.38574	0.13367	0.16711	0.19611	0.16961	0.1691	0.18181	0.21268	0.26601	0.18664	0.24186	0.27095	0.29476	0.35241	0.4616	0.26817	0.32803	0.36517	0.41829	0.30317	0.53558
GPX2	0.9694	0.78757	0.85985	0.68908	0.7707	0.95691	0.85622	0.91091	0.87094	0.45906	0.53926	0.59099	0.53379	0.46531	0.74291	0.5948	0.81729	0.71268	0.84113	0.85655	0.69709	0.68592	0.60581	0.046019	0.068462	0.059901	0.15352	0.11953	0.36618	0.31424	0.1941	0.22961	0.15922	0.15253	0.23393	0.29312	0.31134	0.19881	0.2207	0.24068	0.34947	0.32	0.49441	0.28528	0.33715	0.33549	0.40574	0.37897	0.4758
NFE2L2	0.8608	0.91883	0.89691	0.76192	0.71069	0.83247	0.84493	0.97077	0.95043	0.99622	0.88308	0.71149	0.72872	0.80576	0.82435	0.96459	0.99069	0.98131	0.99405	0.93658	0.86335	0.99811	0.90105	0.16862	0.29385	0.30101	0.36028	0.38817	0.59732	0.6983	0.51192	0.70688	0.35481	0.21885	0.26842	0.18365	0.24767	0.37382	0.26002	0.38672	0.31531	0.42839	0.27383	0.304	0.34118	0.26727	0.34286	0.29884	0.34208
HSP90AB1	0.85179	0.73506	0.78825	0.62629	0.56769	0.73066	0.74947	0.78026	0.71349	0.9642	0.84178	0.8479	0.78631	0.79778	0.97119	0.96259	0.90957	0.92958	0.88407	0.85678	0.95987	0.91735	0.93992	0.11102	0.12857	0.14805	0.29762	0.27773	0.65903	0.50122	0.46795	0.51872	0.16713	0.070178	0.099707	0.10873	0.092411	0.14459	0.091312	0.13967	0.14506	0.19752	0.12769	0.11625	0.18787	0.12297	0.13356	0.21928	0.25591
BBS12	0.76813	0.58971	0.80023	0.81663	0.69445	0.57374	0.66341	0.69351	0.67848	0.95001	0.68378	0.96411	0.84172	0.98022	0.90849	0.94692	0.91275	0.97559	0.8187	0.89613	0.86245	0.90936	0.93661	0.18004	0.18924	0.2959	0.25659	0.31573	0.66099	0.48283	0.59173	0.72809	0.16601	0.073593	0.11259	0.13281	0.10508	0.089052	0.084934	0.10514	0.17846	0.20306	0.13243	0.10513	0.14612	0.16864	0.13951	0.29095	0.30342
CCT5	0.64875	0.66564	0.71665	0.65766	0.60993	0.58909	0.60014	0.72976	0.66854	0.9761	0.99716	0.92344	0.85051	0.95471	0.92306	0.84589	0.98403	0.97549	0.97943	0.99267	0.89408	0.77722	0.80533	0.098532	0.14312	0.15986	0.27066	0.29102	0.72078	0.51643	0.45105	0.57233	0.097356	0.036477	0.049864	0.046202	0.066607	0.11732	0.062307	0.11659	0.09928	0.1293	0.12939	0.073637	0.1031	0.09424	0.090958	0.20282	0.25819
DNAJC14	0.689	0.83758	0.88669	0.75157	0.70471	0.63494	0.6674	0.81167	0.82553	0.74399	0.85722	0.81441	0.84077	0.82952	0.93275	0.98587	0.96154	0.90354	0.99941	0.98311	0.98856	0.90756	0.91812	0.058491	0.086971	0.10554	0.16712	0.28704	0.51124	0.35359	0.28496	0.42614	0.099275	0.043985	0.070393	0.061908	0.082879	0.12359	0.079081	0.12648	0.11171	0.14891	0.16725	0.10226	0.10444	0.13148	0.10886	0.22141	0.29476
DNAJC19	0.62587	0.83724	0.81912	0.89773	0.79102	0.60327	0.68794	0.63686	0.67522	0.71857	0.90929	0.93602	0.86697	0.86142	0.80592	0.96388	0.94847	0.95192	0.94455	0.86365	0.88296	0.87473	0.95969	0.076767	0.080932	0.10046	0.17423	0.27426	0.60323	0.37869	0.28145	0.36328	0.052255	0.028501	0.037186	0.055819	0.081528	0.067565	0.055791	0.078378	0.099217	0.10642	0.20444	0.076144	0.08228	0.11282	0.10762	0.21914	0.31349
NOX4	0.67682	0.8811	0.97131	0.62762	0.6217	0.57292	0.74281	0.66788	0.68298	0.71981	0.90912	0.80723	0.83038	0.89269	0.79315	0.99317	0.77684	0.86201	0.84776	0.78439	0.92591	0.89489	0.91724	0.10409	0.11073	0.14738	0.19677	0.41418	0.54328	0.37548	0.31447	0.41717	0.10903	0.036419	0.057247	0.07283	0.11197	0.070971	0.053162	0.094096	0.1445	0.17403	0.22175	0.11146	0.11965	0.094984	0.1504	0.10943	0.20131
CCT3	0.84178	0.84271	0.83031	0.84234	0.76385	0.80483	0.81401	0.87989	0.85426	0.83498	0.85539	0.79859	0.69353	0.74626	0.90616	0.94147	0.88816	0.74191	0.78437	0.76443	0.96699	0.99578	0.99121	0.072862	0.10279	0.096963	0.22359	0.21302	0.6084	0.4403	0.35959	0.40491	0.15129	0.080413	0.10512	0.10842	0.12336	0.17972	0.12789	0.19976	0.16777	0.19562	0.19689	0.15252	0.18432	0.15151	0.15873	0.31233	0.38955
HSPH1	0.87376	0.86512	0.9302	0.86302	0.83252	0.69181	0.76771	0.80785	0.77372	0.80214	0.77384	0.8578	0.71497	0.84968	0.97824	0.87365	0.95895	0.98028	0.8344	0.91231	0.96785	0.97216	0.9002	0.10582	0.1628	0.15717	0.28017	0.24516	0.60409	0.45199	0.46686	0.52376	0.1387	0.067534	0.11752	0.12298	0.14431	0.087672	0.082726	0.12933	0.21808	0.24313	0.23976	0.12904	0.19182	0.1464	0.18445	0.2097	0.25133
HSPD1	0.91249	0.85655	0.94392	0.73545	0.7627	0.82913	0.91768	0.86873	0.93922	0.69835	0.79507	0.75007	0.74706	0.62272	0.99589	0.74212	0.82784	0.89527	0.9876	0.95467	0.91309	0.94689	0.87035	0.072898	0.10704	0.066076	0.23346	0.25471	0.49042	0.37059	0.30454	0.25972	0.12887	0.067328	0.1226	0.13749	0.16714	0.10902	0.092325	0.13889	0.20416	0.22274	0.34126	0.15824	0.24404	0.14345	0.22613	0.16292	0.26009
ODF1	0.80531	0.84446	0.99615	0.80793	0.78378	0.61161	0.83078	0.5123	0.51547	0.59433	0.92664	0.9991	0.80774	0.94005	0.60445	0.94085	0.76513	0.8696	0.85166	0.75799	0.92504	0.83071	0.96023	0.2352	0.16951	0.26627	0.34839	0.51647	0.76433	0.35224	0.45333	0.44116	0.11836	0.08263	0.078375	0.1453	0.15773	0.063231	0.09029	0.10096	0.19246	0.24258	0.29361	0.1359	0.18363	0.18734	0.22821	0.24405	0.34207
DNAJC11	0.76581	0.88043	0.88668	0.53168	0.54128	0.58917	0.66283	0.64859	0.69651	0.92202	0.88989	0.94623	0.90289	0.82397	0.83032	0.96663	0.66515	0.85737	0.77625	0.75538	0.8934	0.82692	0.94852	0.099434	0.14301	0.11453	0.29632	0.32088	0.62186	0.46796	0.43852	0.42306	0.082746	0.025838	0.053743	0.060624	0.073994	0.053981	0.032966	0.057516	0.10994	0.13985	0.17149	0.06315	0.12748	0.073218	0.10861	0.098559	0.13934
DNAJC27	0.70872	0.72525	0.74794	0.57659	0.58776	0.55064	0.60356	0.51992	0.63316	0.95372	0.95575	0.95144	0.96963	0.97541	0.81493	0.95642	0.74968	0.97944	0.90585	0.95234	0.77927	0.79042	0.88526	0.12299	0.12028	0.13181	0.30188	0.29565	0.71347	0.52225	0.46255	0.4752	0.07639	0.021935	0.037541	0.060851	0.066434	0.055657	0.030692	0.060702	0.094871	0.10136	0.14755	0.064445	0.083433	0.063391	0.062258	0.16221	0.20665
PRDX5	0.59866	0.83325	0.8095	0.32514	0.39376	0.5249	0.60152	0.74627	0.82187	0.7284	0.95028	0.84578	0.9383	0.87231	0.95697	0.92447	0.58571	0.85507	0.73591	0.79962	0.82458	0.88313	0.74381	0.086078	0.18384	0.10517	0.27323	0.42471	0.55441	0.62205	0.39491	0.572	0.11083	0.015771	0.061189	0.051281	0.077019	0.078515	0.023788	0.078449	0.10675	0.11263	0.1301	0.085377	0.088866	0.034951	0.064961	0.033993	0.071714
DNAJA2	0.54263	0.77072	0.7439	0.51227	0.54454	0.42838	0.52569	0.65347	0.70436	0.99031	0.92873	0.99201	0.94186	0.98923	0.74485	0.90654	0.65244	0.70393	0.57131	0.58363	0.83206	0.66805	0.73396	0.14624	0.27577	0.2071	0.33932	0.42449	0.68845	0.67363	0.52491	0.64008	0.076252	0.020201	0.04899	0.033477	0.059544	0.061146	0.029898	0.06377	0.08649	0.12776	0.14659	0.052856	0.090056	0.062953	0.10393	0.083288	0.10944
CCT8	0.68165	0.74905	0.66747	0.3475	0.34786	0.47522	0.46583	0.77809	0.83874	0.5042	0.96541	0.92595	0.81516	0.97125	0.99994	0.99712	0.55934	0.72966	0.56614	0.68709	0.87327	0.69996	0.67877	0.17193	0.5344	0.24361	0.65947	0.38449	0.75385	0.89511	0.83234	0.86643	0.13415	0.024512	0.099286	0.047119	0.055509	0.083936	0.025593	0.07991	0.098015	0.15149	0.098654	0.058561	0.12341	0.04165	0.064518	0.062201	0.065311
SACS	0.84553	0.58648	0.7437	0.72054	0.68165	0.67875	0.75242	0.71535	0.53908	0.96474	0.95283	0.9882	0.78015	0.94431	0.85959	0.835	0.99232	0.90851	0.88782	0.93793	0.89864	0.83756	0.97443	0.38625	0.3406	0.48395	0.54391	0.52149	0.95086	0.60395	0.79663	0.86501	0.25375	0.19587	0.17752	0.19603	0.19064	0.19132	0.19916	0.24771	0.28032	0.33735	0.19582	0.18812	0.28885	0.26777	0.26383	0.35381	0.3985
DNAJC5	0.89242	0.70125	0.71928	0.69877	0.60974	0.69337	0.74066	0.59463	0.60363	0.76253	0.83442	0.96594	0.84245	0.93834	0.98729	0.96236	0.73064	0.86738	0.87284	0.99334	0.90571	0.87512	0.95985	0.26271	0.25895	0.32768	0.50926	0.36416	0.847	0.76106	0.69089	0.74575	0.20866	0.099433	0.12454	0.16229	0.14554	0.12969	0.094856	0.14008	0.21851	0.26416	0.17032	0.14395	0.21677	0.14635	0.16749	0.24899	0.23823
DNAJC6	0.60702	0.39784	0.57661	0.62462	0.54017	0.43383	0.46185	0.64824	0.46607	0.83293	0.80437	0.88401	0.99062	0.68111	0.64295	0.52633	0.96575	0.69186	0.75201	0.82262	0.76909	0.55347	0.62729	0.4181	0.49485	0.7244	0.5451	0.65253	0.93891	0.72201	0.89511	0.91612	0.1916	0.14056	0.1217	0.075401	0.081262	0.18454	0.1753	0.21244	0.13458	0.27164	0.096396	0.11334	0.17915	0.19488	0.17065	0.35635	0.35859
DNAJA4	0.82667	0.99533	0.90712	0.61302	0.74232	0.99986	0.89861	0.96517	0.91509	0.46835	0.55815	0.76695	0.48376	0.62167	0.86704	0.69428	0.54749	0.49279	0.66502	0.64047	0.83386	0.74163	0.56055	0.10177	0.096213	0.11625	0.20871	0.13183	0.50691	0.28108	0.32036	0.32417	0.27192	0.27617	0.30518	0.38273	0.30917	0.29261	0.3836	0.37378	0.39199	0.42038	0.41978	0.36417	0.3955	0.41769	0.42794	0.84004	0.88046
PRDX4	0.97315	0.90747	0.9188	0.60729	0.74163	0.9753	0.98793	0.77862	0.74663	0.4772	0.61075	0.64606	0.54486	0.60351	0.71701	0.68922	0.45735	0.50449	0.69967	0.66603	0.75238	0.73277	0.68478	0.049557	0.10733	0.082056	0.1466	0.13554	0.41777	0.32623	0.25401	0.30406	0.22502	0.25832	0.31313	0.26821	0.31922	0.38281	0.42317	0.4703	0.36935	0.36508	0.46785	0.36654	0.33908	0.43105	0.38908	0.73891	0.86079
HSPA5	0.89813	0.97283	0.95748	0.6171	0.74821	0.87755	0.80339	0.74632	0.85078	0.50168	0.60925	0.61082	0.45074	0.47776	0.66108	0.71117	0.57276	0.5381	0.62173	0.61046	0.6935	0.69308	0.65438	0.089769	0.12327	0.10741	0.20399	0.13933	0.49415	0.35825	0.29534	0.32654	0.31678	0.36884	0.39106	0.39192	0.35427	0.48473	0.51538	0.53128	0.42223	0.46795	0.41125	0.41859	0.51927	0.50485	0.56593	0.74367	0.80208
HSPA14	0.72944	0.84062	0.87515	0.73029	0.82181	0.77261	0.75909	0.80135	0.75063	0.46382	0.50698	0.53841	0.35258	0.35452	0.54648	0.55214	0.59382	0.35459	0.41915	0.37388	0.59286	0.57474	0.52654	0.029375	0.035893	0.027626	0.13104	0.066572	0.36954	0.25787	0.21118	0.18531	0.28144	0.2491	0.30585	0.35005	0.28118	0.35451	0.34685	0.41016	0.35752	0.38081	0.36787	0.37157	0.45003	0.35393	0.37549	0.66221	0.71081
DNAJC13	0.77476	0.89939	0.79904	0.86043	0.9795	0.79667	0.71978	0.82631	0.93486	0.41352	0.49013	0.43756	0.30275	0.34959	0.59258	0.63771	0.66468	0.46291	0.39981	0.42391	0.55895	0.52537	0.54511	0.029277	0.024186	0.038961	0.10226	0.1311	0.33985	0.18694	0.17842	0.21837	0.31049	0.26043	0.258	0.33107	0.28577	0.36197	0.33262	0.41175	0.35554	0.41207	0.34199	0.37519	0.45111	0.3853	0.39595	0.48321	0.62548
MKKS	0.86822	0.65403	0.68056	0.62486	0.72898	0.71905	0.64082	0.66679	0.75717	0.19603	0.53628	0.32518	0.25539	0.27315	0.58893	0.51201	0.51925	0.39879	0.41855	0.48128	0.46864	0.47693	0.51861	0.0072242	0.010043	0.0097607	0.037225	0.071022	0.22238	0.1035	0.066944	0.082784	0.18756	0.19493	0.21817	0.25724	0.32031	0.31026	0.33591	0.4191	0.34654	0.35579	0.49845	0.37685	0.38602	0.38825	0.4527	0.47375	0.69972
HSPA4L	0.62882	0.83094	0.90274	0.90521	0.85675	0.76616	0.75827	0.97966	0.86777	0.96714	0.54512	0.67639	0.49982	0.50029	0.52151	0.56248	0.97592	0.61352	0.58728	0.47253	0.72901	0.62612	0.65461	0.2061	0.1763	0.15641	0.4003	0.21182	0.53124	0.60975	0.53645	0.44238	0.69125	0.45715	0.55592	0.64422	0.4952	0.45675	0.41342	0.53575	0.62676	0.66812	0.43438	0.60711	0.71362	0.36657	0.49361	0.5034	0.50833
TXN	0.84349	0.67988	0.8185	0.86292	0.89297	0.77986	0.7709	0.66896	0.66201	0.61771	0.62001	0.51112	0.48015	0.38799	0.51924	0.56078	0.79387	0.60948	0.68293	0.6595	0.55345	0.62646	0.70639	0.069215	0.14979	0.073003	0.24837	0.17018	0.38549	0.47851	0.29106	0.28122	0.39213	0.36466	0.45646	0.38154	0.43646	0.54327	0.46452	0.57823	0.47815	0.53318	0.56277	0.49174	0.6022	0.47133	0.58124	0.49098	0.57447
HSPA9	0.74081	0.67742	0.8323	0.54416	0.62867	0.59668	0.64229	0.54231	0.57292	0.44639	0.54542	0.43157	0.3541	0.33022	0.41766	0.47073	0.43313	0.32308	0.40556	0.36432	0.49111	0.51239	0.55595	0.033834	0.07736	0.035454	0.16107	0.078613	0.36692	0.32316	0.19901	0.17706	0.4002	0.48058	0.56049	0.52303	0.53739	0.63145	0.66089	0.76319	0.5874	0.53845	0.63071	0.62458	0.67721	0.59483	0.63667	0.81796	0.92775
DNAJB12	0.83344	0.81184	0.88021	0.63951	0.75042	0.76926	0.78093	0.63575	0.66328	0.4464	0.56271	0.44519	0.3892	0.4107	0.50643	0.59982	0.47217	0.36903	0.4193	0.3837	0.53453	0.59053	0.65029	0.027543	0.065306	0.046444	0.12562	0.10524	0.36164	0.30433	0.18839	0.23683	0.34728	0.36906	0.4256	0.36198	0.37582	0.5516	0.55308	0.65666	0.43518	0.47124	0.46332	0.51682	0.50329	0.4653	0.48232	0.74118	0.86983
HSPA12B	0.75745	0.73583	0.69536	0.41888	0.53999	0.64549	0.56722	0.74694	0.85912	0.17142	0.63467	0.47501	0.2811	0.42267	0.72198	0.66685	0.42988	0.44259	0.42232	0.47817	0.54076	0.56234	0.52812	0.063274	0.042795	0.072979	0.1286	0.14208	0.4212	0.15792	0.14045	0.1495	0.34888	0.56794	0.43152	0.52823	0.57961	0.55523	0.75582	0.71222	0.5977	0.63027	0.69252	0.66732	0.63569	0.73655	0.82703	0.95799	0.87334
HSP90B1	0.75756	0.62913	0.70501	0.51738	0.64162	0.62703	0.57133	0.55193	0.61676	0.23617	0.49404	0.31423	0.21994	0.24467	0.47203	0.46933	0.42545	0.31797	0.32954	0.36765	0.4379	0.42394	0.46142	0.011679	0.017347	0.012794	0.052556	0.05912	0.22168	0.15339	0.091547	0.10198	0.26998	0.31769	0.3293	0.34669	0.39007	0.48939	0.51097	0.59756	0.42564	0.44719	0.55619	0.48926	0.53474	0.4802	0.6013	0.65615	0.86043
DNAJC7	0.66998	0.43829	0.57637	0.72275	0.7403	0.52352	0.51095	0.52143	0.49087	0.26163	0.41164	0.23093	0.22583	0.15139	0.32404	0.31331	0.56278	0.25054	0.26929	0.28102	0.35954	0.33301	0.43065	0.0027059	0.0068759	0.00242	0.03471	0.035888	0.14631	0.1234	0.048268	0.049787	0.28844	0.22366	0.33363	0.37214	0.41727	0.42158	0.36743	0.51802	0.44666	0.41467	0.62123	0.5259	0.53389	0.34632	0.46883	0.42948	0.65805
DNAJC24	0.61009	0.55152	0.50111	0.6829	0.78057	0.62947	0.53951	0.42288	0.50107	0.26955	0.2697	0.16728	0.1603	0.1873	0.33964	0.33892	0.44982	0.34653	0.35046	0.33423	0.27492	0.31696	0.35343	0.0063676	0.014477	0.016063	0.031342	0.060073	0.10693	0.11149	0.098369	0.14986	0.50739	0.38155	0.50599	0.45724	0.46119	0.52022	0.52186	0.66161	0.56868	0.67025	0.57406	0.59478	0.69079	0.54881	0.64983	0.54509	0.72833
DNAJC1	0.61831	0.489	0.46395	0.58187	0.65462	0.44766	0.40489	0.51431	0.67875	0.12589	0.47785	0.23973	0.2191	0.20997	0.49994	0.46636	0.38776	0.27051	0.2091	0.31128	0.40236	0.36589	0.45164	0.013939	0.0082478	0.012703	0.037075	0.12346	0.20804	0.047184	0.04516	0.046879	0.49284	0.59757	0.51117	0.6428	0.65854	0.66815	0.79504	0.8418	0.67433	0.68232	0.74997	0.82813	0.76533	0.76215	0.81911	0.76634	0.89198
DNAJB9	0.61466	0.53425	0.52072	0.3794	0.48758	0.44921	0.41498	0.55611	0.6353	0.13247	0.39614	0.28643	0.18213	0.1948	0.42413	0.4108	0.33595	0.22948	0.22229	0.27046	0.35746	0.31882	0.33611	0.011699	0.011308	0.015174	0.045212	0.067958	0.23377	0.078083	0.063116	0.061402	0.38417	0.55555	0.51046	0.66732	0.66833	0.57538	0.76529	0.76945	0.68118	0.61283	0.80912	0.78603	0.71439	0.77411	0.77144	0.90734	0.83039
DNAJC2	0.49754	0.42232	0.43178	0.40354	0.53474	0.39558	0.38999	0.38247	0.47912	0.12162	0.30915	0.16614	0.10493	0.1261	0.31635	0.31372	0.30581	0.21833	0.20226	0.23754	0.234	0.23843	0.25974	0.0037041	0.00657	0.0068271	0.031284	0.03731	0.13046	0.072726	0.055186	0.058978	0.4231	0.54597	0.54255	0.57628	0.63129	0.64074	0.75531	0.82049	0.68341	0.69487	0.81186	0.74979	0.83607	0.73881	0.85119	0.80051	0.93524
CAT	0.70254	0.56837	0.6225	0.32815	0.42309	0.52178	0.46834	0.40378	0.48422	0.14359	0.42628	0.28608	0.20355	0.22119	0.39598	0.39472	0.27165	0.19704	0.26981	0.29852	0.37656	0.3454	0.40861	0.0084654	0.020583	0.011728	0.049867	0.053584	0.22709	0.10576	0.059997	0.071509	0.34218	0.51401	0.52401	0.5329	0.58396	0.72104	0.83088	0.88836	0.58725	0.55071	0.75038	0.73387	0.6481	0.73046	0.75543	0.98115	0.7678
HYOU1	0.53884	0.54994	0.66467	0.32873	0.43389	0.39098	0.42281	0.41146	0.42984	0.29157	0.36517	0.32507	0.21808	0.18959	0.24428	0.36109	0.31494	0.19696	0.21563	0.19507	0.34559	0.3063	0.36147	0.02508	0.04539	0.024988	0.10998	0.05303	0.27834	0.2419	0.12798	0.12061	0.5518	0.8078	0.80973	0.81968	0.765	0.95582	0.95061	0.93066	0.79217	0.72716	0.81745	0.949	0.92852	0.86455	0.89939	0.88825	0.76002
HSPB9	0.51967	0.52519	0.57772	0.34071	0.46412	0.41564	0.39356	0.34989	0.38702	0.22452	0.27346	0.19833	0.17114	0.13039	0.23446	0.33074	0.32256	0.19062	0.18396	0.18163	0.2747	0.26206	0.30849	0.0099752	0.018904	0.014831	0.039909	0.040019	0.15699	0.14429	0.07624	0.095423	0.56641	0.73935	0.7708	0.77671	0.66896	0.92075	0.99184	0.9997	0.71312	0.74127	0.73437	0.88637	0.93837	0.85328	0.91621	0.95532	0.80724
DNAJC22	0.56484	0.60085	0.61118	0.47006	0.56852	0.4774	0.44704	0.34509	0.43357	0.25267	0.32994	0.20951	0.18426	0.18187	0.26908	0.36803	0.32008	0.21425	0.21577	0.19699	0.31655	0.30241	0.3816	0.011622	0.022269	0.01785	0.046931	0.056039	0.17625	0.13032	0.092252	0.12554	0.59474	0.68407	0.73013	0.68468	0.60216	0.89883	0.93321	0.98088	0.6675	0.72566	0.64161	0.8456	0.86845	0.77387	0.81061	0.94274	0.87919
DNAJC3	0.4817	0.31183	0.34601	0.21134	0.30861	0.29034	0.23794	0.35237	0.43113	0.040108	0.25066	0.13545	0.090804	0.071735	0.30068	0.23661	0.24689	0.1332	0.1295	0.20124	0.20614	0.16981	0.18709	0.0017931	0.0019141	0.0020441	0.010018	0.026528	0.097417	0.027785	0.015247	0.014232	0.36026	0.61905	0.57741	0.78034	0.78689	0.65175	0.91935	0.87186	0.76366	0.67782	0.99785	0.91156	0.86954	0.92129	0.9913	0.98049	0.68215
PRDX3	0.49401	0.26614	0.31022	0.18667	0.25097	0.25041	0.22463	0.20632	0.30667	0.024757	0.30047	0.10421	0.074785	0.076481	0.27258	0.23072	0.11965	0.10107	0.11631	0.18586	0.16836	0.17134	0.2069	0.0013788	0.0023279	0.0016424	0.0083437	0.023651	0.083719	0.018495	0.011479	0.01383	0.47387	0.81884	0.75635	0.78048	0.90227	0.92415	0.83608	0.83446	0.8721	0.81789	0.88919	0.94156	0.97815	0.88539	0.81576	0.8588	0.52909
DNAJC10	0.19046	0.098135	0.13134	0.040208	0.084736	0.071996	0.068884	0.045719	0.078806	0.0043776	0.085496	0.01779	0.012077	0.010063	0.064672	0.068143	0.031953	0.01552	0.016337	0.028792	0.031111	0.037546	0.051916	3.39e-05	0.00019029	0.00010546	0.00063483	0.0023458	0.014796	0.003722	0.0015198	0.001973	0.77098	0.66125	0.72629	0.74311	0.74205	0.56694	0.33061	0.36496	0.78997	0.80437	0.547	0.4846	0.54183	0.45399	0.43566	0.36999	0.17867
DNAJB7	0.49693	0.57227	0.65089	0.45763	0.48369	0.38016	0.4842	0.47651	0.46499	0.82972	0.97234	0.93712	0.94202	0.85732	0.7088	0.82671	0.63812	0.65589	0.55314	0.61551	0.69309	0.67254	0.73738	0.15787	0.17043	0.21246	0.31135	0.40672	0.75042	0.5833	0.53233	0.72929	0.05302	0.009751	0.022636	0.030122	0.044581	0.027753	0.012856	0.033229	0.072526	0.081626	0.095722	0.033826	0.049915	0.039351	0.048361	0.055026	0.081731
CCT2	0.52224	0.64305	0.68874	0.30216	0.3309	0.3551	0.41537	0.41008	0.45039	0.80802	0.88585	0.86398	0.87869	0.88365	0.60504	0.77788	0.47593	0.59242	0.53525	0.53818	0.67825	0.55172	0.66985	0.13292	0.17235	0.16891	0.34772	0.44532	0.77194	0.606	0.57597	0.62486	0.040853	0.0055064	0.013941	0.015607	0.025837	0.019302	0.0066598	0.018497	0.045454	0.06588	0.078484	0.018633	0.045856	0.023371	0.037141	0.036204	0.052354
TCP1	0.56287	0.71065	0.65675	0.25483	0.27866	0.42123	0.40378	0.49143	0.5705	0.57446	0.90078	0.83744	0.73956	0.98831	0.79373	0.83861	0.3955	0.59671	0.55555	0.57932	0.70724	0.60316	0.62641	0.16412	0.26742	0.17808	0.47695	0.47536	0.77416	0.82986	0.65759	0.65465	0.064374	0.008332	0.029851	0.026006	0.030637	0.032459	0.007904	0.023834	0.05343	0.075815	0.0707	0.027515	0.06041	0.027474	0.034936	0.032494	0.037277
DNAJB4	0.54063	0.46138	0.65778	0.25918	0.28408	0.27624	0.37141	0.5835	0.46326	0.706	0.98923	0.98698	0.90979	0.76448	0.67054	0.71163	0.62719	0.58276	0.54796	0.60217	0.71153	0.5849	0.68188	0.22891	0.3285	0.4656	0.38701	0.6535	0.75938	0.61081	0.74595	0.86003	0.1245	0.016604	0.044861	0.031033	0.033812	0.041143	0.019022	0.04721	0.080109	0.14042	0.049057	0.040388	0.073722	0.039734	0.055711	0.05284	0.074875
DNAJC4	0.34794	0.437	0.56485	0.26517	0.2741	0.20975	0.27721	0.59947	0.45625	0.65094	0.76527	0.96855	0.76813	0.62284	0.55077	0.56854	0.66808	0.44981	0.40661	0.41942	0.64019	0.45267	0.46138	0.25277	0.42453	0.52413	0.36787	0.81411	0.77317	0.71433	0.73691	0.78958	0.089413	0.013812	0.031549	0.010896	0.029469	0.048344	0.020568	0.056909	0.061282	0.11694	0.049313	0.029469	0.053107	0.036998	0.063358	0.038776	0.067493
HSPA2	0.49105	0.40861	0.51876	0.1903	0.17132	0.23757	0.26312	0.44022	0.41817	0.42585	0.95543	0.93701	0.79429	0.69814	0.67715	0.67392	0.44196	0.47494	0.46611	0.59678	0.66373	0.51676	0.56699	0.15149	0.31737	0.38663	0.38492	0.60304	0.78386	0.84499	0.84604	0.81233	0.074242	0.0058441	0.024022	0.015094	0.016485	0.018775	0.0055574	0.020889	0.04356	0.079849	0.02772	0.017961	0.041123	0.014868	0.01938	0.02493	0.030236
HSP90AA1	0.55165	0.44875	0.65406	0.67148	0.61458	0.33726	0.43314	0.31334	0.24899	0.89421	0.81973	0.6828	0.93174	0.59613	0.3852	0.53951	0.75267	0.47691	0.44901	0.44892	0.64264	0.4719	0.74606	0.42401	0.32661	0.62834	0.55311	0.66796	0.87232	0.57181	0.77025	0.92647	0.054917	0.037888	0.030481	0.045191	0.066932	0.026527	0.037955	0.041712	0.10919	0.15412	0.12385	0.042523	0.078066	0.10947	0.11325	0.16931	0.19305
CCT7	0.45401	0.5735	0.5756	0.47417	0.48555	0.38395	0.37974	0.33071	0.36524	0.81338	0.70423	0.61646	0.70767	0.66166	0.5309	0.6161	0.63013	0.55826	0.45441	0.45258	0.53347	0.43335	0.56975	0.32331	0.32729	0.36358	0.57796	0.56929	0.90364	0.78529	0.70432	0.74531	0.036027	0.013019	0.016247	0.022164	0.049032	0.029173	0.015526	0.028814	0.070648	0.068344	0.11723	0.027842	0.043603	0.051176	0.052192	0.092677	0.11574
DNAJA1	0.63463	0.57097	0.51023	0.2066	0.20256	0.38063	0.35269	0.41849	0.5906	0.3071	0.93256	0.68804	0.68499	0.80721	0.8701	0.81327	0.31819	0.54446	0.50153	0.66565	0.59821	0.59003	0.60915	0.31328	0.53118	0.40328	0.84536	0.48858	0.92741	0.6879	0.9682	0.92703	0.098974	0.0095926	0.044604	0.037662	0.032442	0.035092	0.0073532	0.024254	0.067473	0.091844	0.047762	0.037411	0.066366	0.014177	0.028168	0.031912	0.026209
GPX1	0.36276	0.43406	0.41176	0.24444	0.20497	0.23275	0.22878	0.45751	0.50906	0.28777	0.84341	0.72374	0.48047	0.62915	0.74532	0.57231	0.32171	0.35232	0.32162	0.40934	0.5784	0.41931	0.37254	0.27354	0.71967	0.63874	0.70749	0.7203	0.95228	0.67815	0.99402	0.71683	0.058172	0.0075477	0.033532	0.014028	0.020555	0.046784	0.0093556	0.025774	0.037697	0.067616	0.035974	0.022369	0.033685	0.021012	0.023853	0.029536	0.027423
BBS10	0.3939	0.33691	0.53014	0.14043	0.14483	0.19859	0.24944	0.26437	0.22541	0.43385	0.6983	0.63081	0.60231	0.46485	0.40982	0.45589	0.35534	0.34208	0.35894	0.36413	0.39513	0.35316	0.40263	0.39565	0.41153	0.57835	0.57827	0.92261	0.90964	0.78196	0.91349	0.93193	0.058068	0.0047327	0.010099	0.012545	0.017008	0.015266	0.0040763	0.013547	0.037955	0.058507	0.030037	0.014256	0.026262	0.012957	0.018584	0.022492	0.035319
PRDX6	0.2367	0.39449	0.36158	0.1323	0.17254	0.14795	0.18982	0.41463	0.39278	0.29853	0.65114	0.7527	0.46075	0.57196	0.56937	0.57359	0.32225	0.36525	0.27376	0.32072	0.4608	0.33084	0.30392	0.26835	0.56292	0.41766	0.55564	0.80475	0.94794	0.9156	0.88108	0.78007	0.035181	0.0016526	0.0099678	0.0047341	0.010744	0.017718	0.0025528	0.014578	0.022181	0.03405	0.028881	0.0086784	0.01865	0.0080997	0.013369	0.0099018	0.015946
HSPB11	0.26913	0.3632	0.38184	0.29134	0.30088	0.16435	0.2426	0.22773	0.26045	0.42177	0.59154	0.52611	0.42073	0.48097	0.3541	0.44349	0.29731	0.29588	0.25349	0.25541	0.37132	0.28802	0.36343	0.63334	0.70542	0.75876	0.69873	0.98566	0.77384	0.89571	0.99908	0.84168	0.042978	0.0085629	0.01544	0.016087	0.027398	0.019459	0.0090986	0.01801	0.041189	0.063888	0.064593	0.016639	0.035739	0.028569	0.043069	0.044432	0.055632
CCT4	0.27573	0.36948	0.37229	0.079215	0.096417	0.15667	0.14595	0.20031	0.22488	0.20637	0.48814	0.43785	0.35209	0.4265	0.38926	0.40789	0.19551	0.23296	0.20681	0.22829	0.29809	0.19947	0.24587	0.44043	0.59266	0.50026	0.83054	0.86092	0.75749	0.81969	0.93752	0.88841	0.023909	0.0010189	0.0038775	0.0027022	0.0069801	0.0087962	0.00085561	0.0047229	0.015038	0.026817	0.023288	0.0037216	0.013393	0.004368	0.007355	0.007669	0.0098022
CCT6B	0.40158	0.40065	0.4236	0.4056	0.38376	0.28384	0.2985	0.35089	0.3847	0.47229	0.80466	0.56736	0.60171	0.58106	0.5925	0.59259	0.56818	0.50627	0.37662	0.45503	0.49498	0.42692	0.51007	0.38681	0.52176	0.52776	0.70587	0.60397	0.86606	0.96026	0.93516	0.93697	0.048653	0.011301	0.024435	0.022782	0.031501	0.028777	0.01253	0.026019	0.055482	0.063658	0.059312	0.022929	0.035175	0.040132	0.031785	0.083068	0.079863
CCT6A	0.31595	0.3985	0.44801	0.28643	0.33264	0.19752	0.25265	0.26335	0.26727	0.58367	0.698	0.60913	0.64964	0.58289	0.44194	0.55653	0.42251	0.38077	0.2807	0.3279	0.48	0.32721	0.47518	0.2714	0.29694	0.33834	0.50059	0.52126	0.96279	0.83104	0.80271	0.92569	0.017428	0.0016552	0.0043162	0.0056263	0.011745	0.0081459	0.0020447	0.0070799	0.023581	0.0319	0.043654	0.0054156	0.017315	0.014452	0.017183	0.027238	0.02968
PRDX2	0.15741	0.16658	0.19925	0.057685	0.074991	0.0581	0.079836	0.1216	0.13288	0.1194	0.39322	0.31244	0.21984	0.22242	0.26318	0.24278	0.14595	0.13006	0.11	0.14097	0.17536	0.12125	0.15341	0.83273	0.97857	0.92158	0.99941	0.78939	0.55867	0.54427	0.64073	0.36908	0.025679	0.00070926	0.0028972	0.0018799	0.003918	0.0059018	0.00051907	0.0028858	0.010848	0.022284	0.00763	0.0026197	0.0062757	0.0025583	0.0051053	0.0058964	0.0057072
GPX4	0.13442	0.15386	0.19116	0.065672	0.076182	0.052544	0.079247	0.142	0.13078	0.12404	0.39785	0.35882	0.21662	0.21511	0.24159	0.23369	0.16415	0.13288	0.11144	0.13359	0.19602	0.11789	0.13978	0.7832	0.99949	0.90452	0.95338	0.74055	0.57934	0.57458	0.67257	0.35336	0.026571	0.0008121	0.0032927	0.0018527	0.0037895	0.006473	0.00067114	0.0037088	0.010248	0.022884	0.007456	0.0024826	0.006543	0.0035149	0.0057235	0.0068787	0.0070234
HSPA4	0.31994	0.27945	0.27248	0.10283	0.098958	0.13432	0.13266	0.18607	0.23159	0.13182	0.54752	0.42983	0.3322	0.32716	0.42331	0.40595	0.17996	0.22325	0.20689	0.30284	0.34051	0.20981	0.23854	0.60272	0.944	0.87753	0.93541	0.97864	0.66596	0.50992	0.63468	0.5127	0.04906	0.0030624	0.012923	0.0074229	0.010556	0.010767	0.0015851	0.0086917	0.025469	0.049325	0.018886	0.007697	0.021006	0.0054361	0.0081533	0.014134	0.011438
DNAJB8	0.29969	0.26784	0.33429	0.1036	0.11213	0.1443	0.16359	0.073582	0.09198	0.22233	0.46277	0.28859	0.289	0.34006	0.25106	0.28185	0.13137	0.18052	0.24628	0.23982	0.22595	0.19502	0.27309	0.97741	0.75639	0.97702	0.9357	0.69977	0.49414	0.78361	0.73321	0.68545	0.047519	0.00498	0.0076131	0.016766	0.01577	0.0061623	0.0020031	0.004427	0.030936	0.050042	0.026759	0.011071	0.020637	0.012371	0.012495	0.019751	0.019907
DNAJC18	0.29852	0.20504	0.29971	0.083248	0.097898	0.096918	0.12379	0.11949	0.12583	0.20071	0.47628	0.37151	0.3788	0.24348	0.28069	0.29292	0.20937	0.18331	0.20198	0.26577	0.253	0.18565	0.25528	0.83697	0.87393	0.87045	0.98959	0.76995	0.56059	0.721	0.63814	0.39499	0.060032	0.0037266	0.0086775	0.0076932	0.011445	0.0071498	0.0017634	0.007224	0.031588	0.063004	0.015351	0.0096849	0.017512	0.0054373	0.010631	0.015162	0.015426
HSPA12A	0.14842	0.070119	0.11323	0.026756	0.034635	0.032347	0.044949	0.029795	0.048089	0.034937	0.26485	0.099828	0.11563	0.092758	0.13393	0.11792	0.056907	0.058627	0.06155	0.086355	0.0664	0.057774	0.10752	0.43359	0.57704	0.39388	0.41888	0.51325	0.24116	0.25259	0.22693	0.16649	0.026885	0.00070136	0.0018844	0.0022898	0.0023307	0.0026079	0.00017315	0.00066488	0.0082935	0.01969	0.0026704	0.0012941	0.0047149	0.0010806	0.0027811	0.0052011	0.0027535
DNAJB5	0.14639	0.037645	0.072038	0.0091447	0.012319	0.016721	0.019777	0.0053008	0.011288	0.011932	0.22058	0.04516	0.075131	0.040417	0.085641	0.079087	0.018788	0.030146	0.03906	0.082763	0.042696	0.027217	0.072848	0.33627	0.50575	0.2868	0.25164	0.37447	0.10958	0.1741	0.11715	0.10165	0.016891	0.00018038	0.00055161	0.0013226	0.00094025	0.00031288	1.69e-05	0.00012412	0.0046881	0.011058	0.0013081	0.00036375	0.0020092	0.0002339	0.00030568	0.0021096	0.00086983
[truncated: 34 more columns]

## Sheet: stom_dfs_high_low
	Hugo_Symbol	HSPA4	DNAJC16	DNAJC13	DNAJB12	NFE2L2	HSCB	GPX1	DNAJC22	DNAJC15	DNAJC24	NOX4	GPX8	DNAJC17	HSPB11	PRDX1	PRDX4	DNAJC5B	CCT8	DNAJB6	DNAJC25	CCT5	DNAJC7	SOD1	TXN2	PRDX2	DNAJA2	DNAJC19	DNAJC1	HSPA14	HSPA8	DNAJC10	CCT6B	SACS	SEC63	DNAJC28	TXN	GPX2	CYBB	DNAJC8	HSPA13	DNAJC3	HSPA9	CCT4	DNAJC14	PRDX6	DNAJA4	HSPD1	TCP1
TCP1	TCP1	0.11587	0.19598	0.29868	0.241	0.32355	0.092683	0.17481	0.42925	0.36433	0.23916	0.29499	0.2989	0.31753	0.2793	0.2259	0.23612	0.69618	0.53048	0.57259	0.60099	0.49147	0.59909	0.43236	0.4222	0.49853	0.8929	0.83964	0.73237	0.81341	0.56276	0.61243	0.76643	0.76165	0.7506	0.56496	0.71623	0.68125	0.73259	0.62844	0.66189	0.56665	0.61056	0.70372	0.52381	0.5542	0.57539	0.58187	0.85286
SEC63	SEC63	0.23301	0.36243	0.67444	0.32178	0.30553	0.06713	0.15496	0.37161	0.36616	0.21176	0.17944	0.17326	0.26075	0.19217	0.16829	0.17429	0.62852	0.48203	0.55073	0.51092	0.33683	0.42833	0.31261	0.32113	0.39311	0.80462	0.87135	0.67897	0.70581	0.33422	0.41295	0.53457	0.53226	0.65799	0.61384	0.70649	0.6331	0.59824	0.49995	0.41099	0.7039	0.8304	0.86119	0.65479	0.64554	0.69543	0.64539	0.77452
TXN	TXN	0.31747	0.41648	0.66184	0.38195	0.39	0.073805	0.14911	0.34809	0.37766	0.19973	0.19065	0.1724	0.22584	0.19574	0.14427	0.17159	0.5956	0.43609	0.51453	0.48148	0.33427	0.41404	0.29981	0.30381	0.36306	0.72962	0.77642	0.59668	0.66739	0.36338	0.43574	0.51499	0.56545	0.57035	0.58001	0.63837	0.57548	0.5597	0.43618	0.48299	0.75079	0.92049	0.92789	0.69701	0.76521	0.80199	0.77333	0.67358
PRDX5	PRDX5	0.75403	0.99343	0.96845	0.90502	0.98182	0.023754	0.078836	0.217	0.20944	0.094309	0.11505	0.087651	0.11415	0.089629	0.086137	0.087555	0.32478	0.2128	0.17271	0.27173	0.2169	0.29342	0.15506	0.14904	0.21413	0.27776	0.29137	0.37728	0.44889	0.16305	0.16325	0.34824	0.28335	0.2936	0.11707	0.33211	0.37562	0.25669	0.28197	0.18987	0.58786	0.75876	0.77588	0.68061	0.68478	0.6682	0.9401	0.4206
PRDX6	PRDX6	0.58237	0.74143	0.76383	0.88668	0.86798	0.0078019	0.022209	0.07976	0.078644	0.060982	0.07704	0.066575	0.060139	0.038096	0.030467	0.033744	0.21601	0.10347	0.11478	0.15529	0.10521	0.17147	0.088272	0.072281	0.12052	0.27954	0.33209	0.21466	0.27413	0.14178	0.1651	0.23189	0.27402	0.22497	0.094539	0.15217	0.163	0.22338	0.18055	0.17629	0.60753	0.58154	0.72035	0.72531	0.91163	0.67333	0.66905	0.22058
PRDX1	PRDX1	0.052519	0.062492	0.13119	0.1088	0.11595	0.59122	0.69437	0.9548	0.97623	0.79451	0.80285	0.8303	0.74331	0.91084	0.82792	0.87221	0.73099	0.71277	0.84395	0.81996	0.99651	0.95533	0.86481	0.88051	0.83081	0.55283	0.56508	0.61393	0.64507	0.6725	0.80665	0.75274	0.64288	0.75704	0.69422	0.61635	0.70211	0.58692	0.64175	0.67209	0.27227	0.25831	0.26035	0.23622	0.21719	0.31477	0.24467	0.54432
ODF1	ODF1	0.023672	0.023032	0.080623	0.070887	0.15359	0.25803	0.36672	0.69538	0.69751	0.53424	0.5618	0.64161	0.6114	0.66719	0.58981	0.5874	0.94375	0.97954	0.85792	0.93529	0.85456	0.94157	0.90877	0.88002	0.89386	0.75277	0.81595	0.7071	0.7792	0.82907	0.9483	0.7906	0.80728	0.91856	0.97271	0.81742	0.84168	0.77487	0.78701	0.7507	0.29572	0.21165	0.27636	0.2283	0.24557	0.16793	0.22034	0.59717
NOX5	NOX5	0.20101	0.13472	0.2559	0.21942	0.45164	0.073305	0.10477	0.31288	0.40504	0.13434	0.22265	0.25567	0.30794	0.22046	0.19793	0.18819	0.40898	0.44704	0.60472	0.619	0.55474	0.59684	0.42014	0.35705	0.32871	0.61198	0.62718	0.77392	0.83078	0.71777	0.67334	0.77735	0.66333	0.68358	0.57078	0.76585	0.77772	0.51369	0.59485	0.67084	0.5626	0.69585	0.63997	0.67012	0.73282	0.50536	0.55048	0.82503
MKKS	MKKS	0.066649	0.068798	0.19558	0.121	0.18526	0.0774	0.12116	0.32794	0.36788	0.17199	0.21484	0.26248	0.32018	0.30439	0.23165	0.20837	0.54215	0.57247	0.68108	0.63217	0.50096	0.63753	0.49185	0.48055	0.48816	0.88378	0.98849	0.92613	0.86095	0.75757	0.72985	0.80832	0.75624	0.87033	0.78428	0.85627	0.79785	0.68257	0.74257	0.68827	0.4226	0.46311	0.49738	0.33752	0.36947	0.36609	0.41659	0.97903
HYOU1	HYOU1	0.16628	0.12788	0.27107	0.17717	0.20092	0.5161	0.59707	0.83291	0.9908	0.59767	0.63263	0.65961	0.63924	0.71105	0.65334	0.73721	0.87359	0.84239	0.89611	0.90183	0.83167	0.82641	0.97178	0.95173	0.99392	0.72233	0.68837	0.79295	0.74747	0.93882	0.97135	0.94112	0.8689	0.93352	0.74863	0.6849	0.78684	0.8062	0.83662	0.82198	0.40295	0.39732	0.40248	0.39792	0.3659	0.42927	0.32439	0.64943
HSPD1	HSPD1	0.11465	0.097406	0.14057	0.19634	0.27733	0.080258	0.10991	0.34059	0.39307	0.14858	0.26196	0.34077	0.30049	0.25299	0.19067	0.19674	0.51874	0.48994	0.64226	0.70508	0.55064	0.70557	0.48707	0.37115	0.4164	0.69632	0.73798	0.85735	0.92927	0.76443	0.75525	0.90337	0.82821	0.74525	0.57191	0.79656	0.73517	0.64746	0.64942	0.75775	0.53632	0.5584	0.51026	0.61638	0.56719	0.46701	0.50523	0.86851
HSPB11	HSPB11	0.36562	0.49152	0.5599	0.55789	0.59034	0.072904	0.15583	0.3173	0.40313	0.18532	0.24675	0.2338	0.26679	0.22056	0.18108	0.19617	0.5831	0.45111	0.36861	0.56021	0.34715	0.47049	0.3848	0.28846	0.44439	0.54765	0.5598	0.65895	0.72032	0.34477	0.33693	0.61857	0.55354	0.52874	0.28675	0.61134	0.6111	0.55066	0.60251	0.42759	0.92158	0.87307	0.78775	0.9724	0.88492	0.93547	0.72331	0.701
HSPB9	HSPB9	0.45058	0.41645	0.56335	0.50586	0.56791	0.023419	0.041509	0.16162	0.24338	0.059968	0.11054	0.10992	0.14974	0.094415	0.058947	0.074064	0.29029	0.22748	0.3033	0.37694	0.24032	0.34259	0.18251	0.15038	0.1897	0.30812	0.40623	0.49257	0.55454	0.27467	0.34015	0.48562	0.40833	0.35061	0.30641	0.42061	0.41522	0.29607	0.2886	0.30028	0.98594	0.87448	0.99337	0.97739	0.94475	0.87642	0.91878	0.44321
DNAJC30	DNAJC30	0.22506	0.1694	0.42637	0.2701	0.43538	0.055903	0.092924	0.22617	0.37699	0.14965	0.19844	0.21873	0.27909	0.18292	0.14893	0.17043	0.47901	0.41357	0.46617	0.45014	0.30437	0.33065	0.35422	0.27598	0.3147	0.68742	0.72339	0.6256	0.64541	0.45561	0.4807	0.5251	0.56354	0.49852	0.60311	0.62396	0.59825	0.53754	0.53274	0.64747	0.71372	0.87311	0.83974	0.72178	0.70097	0.56418	0.71508	0.70834
DNAJC4	DNAJC4	0.49619	0.60145	0.6668	0.71923	0.77337	0.040896	0.0963	0.23342	0.29265	0.13992	0.17603	0.16409	0.18703	0.13271	0.11893	0.13228	0.41916	0.30564	0.26233	0.42002	0.24891	0.3509	0.25658	0.20646	0.32173	0.4129	0.44291	0.49125	0.57138	0.27792	0.25166	0.47447	0.43517	0.39942	0.19396	0.42748	0.44272	0.3946	0.45195	0.30995	0.74531	0.93078	0.9231	0.8278	0.99971	0.91127	0.88979	0.52387
DNAJC7	DNAJC7	0.29238	0.24095	0.44413	0.281	0.36247	0.039519	0.074079	0.23515	0.34942	0.080546	0.14205	0.14286	0.19725	0.13778	0.098874	0.10823	0.41297	0.35005	0.49486	0.49909	0.36261	0.41948	0.25406	0.26728	0.26307	0.48857	0.62118	0.64595	0.73352	0.39318	0.47811	0.56783	0.54226	0.55503	0.56003	0.64177	0.638	0.41112	0.39147	0.45646	0.69818	0.8325	0.8267	0.62966	0.79056	0.67219	0.63725	0.69216
DNAJC5	DNAJC5	0.011541	0.0063392	0.051088	0.015427	0.045909	0.38435	0.46534	0.84931	0.9594	0.46844	0.55081	0.64681	0.7369	0.80887	0.72491	0.71798	0.88137	0.67342	0.67618	0.74792	0.95765	0.95639	0.84838	0.88798	0.99751	0.54719	0.54972	0.48421	0.54403	0.59933	0.70444	0.64369	0.71507	0.68156	0.53997	0.3911	0.47477	0.68	0.60806	0.57905	0.097205	0.10303	0.14682	0.098565	0.15233	0.093872	0.077231	0.3414
DNAJC25	DNAJC25	0.093594	0.081107	0.2229	0.1167	0.19029	0.20644	0.2798	0.49805	0.61528	0.35605	0.39826	0.46778	0.5239	0.44057	0.39385	0.40977	0.89895	0.83963	0.87068	0.83941	0.61717	0.6745	0.68584	0.61333	0.62929	0.87981	0.86144	0.99655	0.99348	0.80339	0.86639	0.88181	0.91419	0.90856	0.95571	0.91663	0.99426	0.99442	0.87914	0.96283	0.36047	0.4709	0.5007	0.37344	0.37584	0.32876	0.3893	0.8871
DNAJC24	DNAJC24	0.033292	0.026256	0.097194	0.060677	0.15901	0.32328	0.39961	0.63215	0.82509	0.56192	0.59356	0.66188	0.68613	0.73083	0.64944	0.67358	0.91437	0.90679	0.87692	0.98636	0.81743	0.90481	0.97387	0.86876	0.92509	0.73019	0.77218	0.67838	0.78805	0.87748	0.99591	0.81436	0.87794	0.99109	0.95455	0.71611	0.75948	0.74871	0.70412	0.69613	0.29787	0.2374	0.28135	0.26593	0.26081	0.1722	0.2238	0.56697
DNAJC3	DNAJC3	0.071334	0.037164	0.13134	0.078825	0.11184	0.3598	0.41744	0.65809	0.89114	0.48283	0.50198	0.59519	0.59611	0.66177	0.60102	0.60897	0.96888	0.87145	0.89852	0.90775	0.79607	0.86306	0.98097	0.88196	0.87732	0.72646	0.66851	0.70444	0.78963	0.79033	0.94061	0.86848	0.89018	0.88959	0.7769	0.62407	0.74806	0.8178	0.76313	0.77416	0.2682	0.29008	0.24521	0.31519	0.26085	0.2347	0.23164	0.61064
DNAJC27	DNAJC27	0.0090813	0.005514	0.044675	0.017277	0.075262	0.55022	0.60999	0.96298	0.89116	0.80895	0.78941	0.88027	0.96549	0.93236	0.98936	0.96875	0.73184	0.5863	0.73756	0.72485	0.83942	0.78864	0.6613	0.77838	0.81318	0.43465	0.52057	0.3941	0.54004	0.48565	0.67132	0.5209	0.63459	0.65913	0.56278	0.39544	0.45306	0.51644	0.42948	0.42788	0.10738	0.10235	0.1324	0.11165	0.14583	0.056293	0.089241	0.29107
GSS	GSS	0.13149	0.17888	0.31543	0.30339	0.40256	0.023632	0.055535	0.19863	0.18294	0.11655	0.15522	0.15214	0.15218	0.12257	0.10051	0.1049	0.39483	0.27101	0.29651	0.31396	0.27004	0.34559	0.22088	0.24281	0.27616	0.60249	0.68054	0.53351	0.57276	0.41046	0.43358	0.5055	0.56067	0.49299	0.32347	0.40773	0.41694	0.46693	0.42825	0.46196	0.79442	0.78269	0.8624	0.59721	0.58306	0.69067	0.76496	0.61261
DNAJC9	DNAJC9	0.083875	0.1377	0.19296	0.23487	0.20195	0.048111	0.089829	0.281	0.21336	0.15116	0.18559	0.18214	0.17306	0.2113	0.14373	0.14854	0.44787	0.39782	0.41419	0.46928	0.41515	0.59723	0.30691	0.38051	0.40837	0.67941	0.86836	0.76999	0.75969	0.62443	0.6442	0.73399	0.756	0.70724	0.44881	0.56454	0.52082	0.57078	0.56096	0.45881	0.61469	0.56197	0.58304	0.38927	0.38534	0.58648	0.5906	0.77219
DNAJC8	DNAJC8	0.91488	0.82573	0.9174	0.9955	0.7487	0.0033923	0.0085934	0.036216	0.094118	0.015928	0.047621	0.044203	0.065587	0.022765	0.014124	0.017149	0.1079	0.06073	0.081039	0.13758	0.079251	0.11978	0.064696	0.029381	0.062704	0.10504	0.13322	0.18311	0.23592	0.067391	0.096868	0.1964	0.15818	0.14421	0.042915	0.12485	0.15731	0.096086	0.12565	0.12896	0.40332	0.43092	0.56452	0.38586	0.49128	0.69125	0.57642	0.17418
GPX4	GPX4	0.70361	0.66814	0.71283	0.62981	0.38613	0.00020828	0.0014554	0.015032	0.020548	0.0028897	0.013146	0.0095211	0.013707	0.0021587	0.0024357	0.002115	0.035306	0.0096787	0.023048	0.046829	0.031791	0.045647	0.0086736	0.0075105	0.013839	0.026591	0.037813	0.048354	0.1038	0.017973	0.027234	0.074346	0.053123	0.05957	0.0059016	0.03144	0.058448	0.022681	0.025521	0.026213	0.20643	0.1874	0.26895	0.22137	0.2455	0.28242	0.33141	0.048592
HSPA4	HSPA4	0.029279	0.014294	0.031819	0.063036	0.11513	0.63284	0.58526	0.76856	0.95167	0.72507	0.86716	0.9899	0.90855	0.99511	0.88818	0.8882	0.74764	0.65342	0.78377	0.65039	0.93068	0.83363	0.62066	0.82884	0.78404	0.54664	0.59014	0.55335	0.58306	0.50712	0.67272	0.55479	0.60013	0.66379	0.72964	0.54655	0.56185	0.53595	0.43654	0.49362	0.24165	0.18989	0.13515	0.22843	0.14817	0.17534	0.1704	0.46604
HSP90AB1	HSP90AB1	0.024486	0.025018	0.10523	0.047439	0.077176	0.42169	0.53903	0.89942	0.97797	0.6044	0.60017	0.66291	0.70536	0.78197	0.71464	0.73791	0.83512	0.74282	0.7639	0.83154	0.9626	0.99052	0.91392	0.93402	0.94537	0.52232	0.5511	0.60734	0.63733	0.70633	0.83881	0.75293	0.73853	0.73587	0.63113	0.53383	0.63112	0.67505	0.67267	0.68308	0.17886	0.18398	0.2248	0.16795	0.18323	0.18999	0.15041	0.45303
HSPA14	HSPA14	0.053451	0.04722	0.09581	0.10947	0.14179	0.15401	0.17989	0.41301	0.46759	0.2802	0.36767	0.45088	0.43464	0.48013	0.34482	0.32305	0.68634	0.7132	0.80649	0.80105	0.69381	0.93013	0.68433	0.63523	0.64993	0.97212	0.92204	0.83194	0.9257	0.99486	0.97703	0.94187	0.94849	0.9588	0.91728	0.9953	0.92189	0.86975	0.95155	0.9161	0.40728	0.34279	0.33572	0.2831	0.29832	0.27638	0.34063	0.80665
DNAJB7	DNAJB7	0.059466	0.10819	0.2122	0.18351	0.18193	0.16032	0.27089	0.5481	0.49763	0.44722	0.40938	0.43969	0.38075	0.45971	0.36739	0.38024	0.9622	0.76844	0.66005	0.73104	0.57676	0.72198	0.62755	0.63181	0.754	0.91737	0.8672	0.95216	0.99383	0.8081	0.74441	0.88313	0.98976	0.90727	0.77265	0.91608	0.85277	0.95541	0.93102	0.90716	0.50533	0.39146	0.43477	0.35642	0.31152	0.45807	0.3977	0.86819
DNAJC1	DNAJC1	0.055935	0.055194	0.16135	0.1086	0.12213	0.19885	0.27414	0.54516	0.52424	0.40793	0.39829	0.45076	0.42348	0.48701	0.37618	0.41155	0.83645	0.7948	0.84458	0.75012	0.65339	0.75959	0.64908	0.69145	0.67851	0.83902	0.77982	0.90771	0.96636	0.98724	0.99874	0.94165	0.9032	0.96947	0.92832	0.99162	0.8775	0.98655	0.88831	0.98639	0.32547	0.38124	0.42379	0.25132	0.28226	0.28751	0.389	0.85548
DNAJB2	DNAJB2	0.29892	0.34796	0.40538	0.48888	0.4348	0.10414	0.18205	0.42829	0.4304	0.2344	0.30595	0.29154	0.23248	0.24408	0.21492	0.23877	0.61815	0.51359	0.47817	0.60472	0.46461	0.53358	0.40924	0.41095	0.49687	0.63987	0.70425	0.74144	0.8405	0.6032	0.51375	0.71085	0.75827	0.59079	0.44906	0.66234	0.6354	0.67156	0.60431	0.5985	0.87215	0.79492	0.70836	0.79226	0.73146	0.88531	0.68792	0.75135
DNAJC14	DNAJC14	0.023799	0.024122	0.065547	0.070696	0.14149	0.19641	0.26928	0.53084	0.60523	0.37453	0.44799	0.54564	0.52574	0.57107	0.49876	0.46102	0.8706	0.93652	0.84758	0.91851	0.76156	0.88529	0.87949	0.78877	0.80514	0.84267	0.82982	0.76959	0.84386	0.84391	0.98142	0.88406	0.90145	0.91186	0.90806	0.83864	0.8672	0.91917	0.80991	0.90508	0.31767	0.21781	0.22822	0.2433	0.20838	0.24447	0.20943	0.64959
DNAJC15	DNAJC15	0.019761	0.018582	0.10367	0.039546	0.087312	0.36913	0.45541	0.81157	0.82044	0.5806	0.56221	0.60714	0.70765	0.70573	0.69341	0.69657	0.94416	0.84543	0.86871	0.98317	0.93822	0.94499	0.95039	0.99113	0.91414	0.53349	0.54698	0.6626	0.71319	0.78039	0.8266	0.79681	0.81163	0.78182	0.65464	0.62661	0.71696	0.74762	0.76061	0.74796	0.15881	0.19948	0.30457	0.12153	0.1681	0.13213	0.18451	0.48424
DNAJC13	DNAJC13	0.0041872	0.0010057	0.025751	0.0038427	0.01844	0.85514	0.82284	0.93005	0.64994	0.94019	0.92043	0.97484	0.89692	0.73388	0.77479	0.79379	0.50271	0.3157	0.43263	0.49932	0.71008	0.7637	0.43339	0.49267	0.62087	0.22704	0.24148	0.25612	0.39197	0.31852	0.43777	0.42371	0.47393	0.43684	0.21634	0.18284	0.24686	0.29277	0.25746	0.24433	0.031819	0.047632	0.071971	0.035842	0.052328	0.023763	0.040653	0.15376
DNAJC21	DNAJC21	0.10933	0.064497	0.20466	0.13772	0.36361	0.044149	0.063501	0.18853	0.32613	0.097874	0.17167	0.17936	0.26557	0.18257	0.16715	0.16535	0.35174	0.41343	0.42615	0.46366	0.36714	0.41995	0.3888	0.33217	0.31786	0.64476	0.72567	0.74145	0.71426	0.55619	0.54835	0.71124	0.53901	0.57273	0.4808	0.65956	0.6955	0.47981	0.67019	0.59318	0.5927	0.62437	0.67435	0.52465	0.54624	0.3668	0.52229	0.86387
DNAJC22	DNAJC22	0.24074	0.23141	0.22131	0.55609	0.64134	0.025308	0.030154	0.11468	0.13736	0.07963	0.17409	0.20963	0.14933	0.1034	0.083697	0.071231	0.28984	0.23721	0.28232	0.39487	0.28169	0.41289	0.26152	0.18066	0.25237	0.3994	0.42589	0.48515	0.58058	0.46308	0.39963	0.56526	0.57041	0.49439	0.18199	0.33875	0.36277	0.40723	0.46058	0.41363	0.86056	0.96691	0.74959	0.97606	0.75964	0.91566	0.88955	0.4907
DNAJC19	DNAJC19	0.026051	0.024789	0.09282	0.076741	0.11226	0.19362	0.23314	0.42501	0.53208	0.40165	0.42553	0.51129	0.52782	0.48907	0.42019	0.42463	0.86858	0.87143	0.83744	0.83877	0.59769	0.72478	0.78106	0.68401	0.74499	0.73169	0.69968	0.9013	0.97434	0.96957	0.93553	0.98968	0.95706	0.97132	0.99242	0.94966	0.95332	0.89542	0.88753	0.96745	0.3212	0.32123	0.32527	0.2503	0.17735	0.22285	0.3119	0.76973
DNAJC2	DNAJC2	0.041283	0.020063	0.15657	0.036666	0.081458	0.36865	0.41655	0.69257	0.88615	0.49206	0.46866	0.53044	0.65937	0.65147	0.59873	0.62386	0.99162	0.83305	0.75642	0.96416	0.8304	0.78566	0.9398	0.94618	0.82205	0.54552	0.53386	0.7276	0.78763	0.8209	0.85459	0.93675	0.88575	0.81517	0.48518	0.56991	0.7035	0.79541	0.83105	0.71334	0.1414	0.25937	0.32378	0.1482	0.20627	0.14458	0.20252	0.53292
DNAJC17	DNAJC17	0.87787	0.68198	0.86817	0.8487	0.9165	0.006219	0.014981	0.071958	0.15891	0.024292	0.050972	0.049025	0.074876	0.02649	0.020548	0.026806	0.11353	0.082314	0.16374	0.19762	0.12728	0.1512	0.08176	0.051445	0.071216	0.15844	0.19961	0.21834	0.31028	0.14858	0.15608	0.24291	0.20267	0.18102	0.12337	0.2027	0.22449	0.1122	0.13989	0.19855	0.65984	0.47748	0.66701	0.52014	0.57284	0.78511	0.70762	0.22062
DNAJB11	DNAJB11	0.032991	0.036088	0.12155	0.075521	0.12186	0.22278	0.33254	0.6038	0.68653	0.43377	0.43748	0.51985	0.53251	0.57452	0.50445	0.50322	0.94099	0.98814	0.92682	0.91348	0.72176	0.81602	0.86273	0.79742	0.827	0.74898	0.7434	0.7835	0.85327	0.91171	0.97219	0.97023	0.92662	0.93776	0.94094	0.78778	0.86617	0.88948	0.84637	0.91292	0.30923	0.2525	0.27514	0.2478	0.22367	0.26023	0.21988	0.64481
DNAJB12	DNAJB12	0.018537	0.02403	0.054115	0.059231	0.070101	0.3794	0.49338	0.81678	0.78868	0.58297	0.6164	0.68982	0.62083	0.7975	0.66046	0.68518	0.8626	0.84062	0.94846	0.88675	0.94919	0.90732	0.97994	0.93934	0.92981	0.65193	0.59123	0.6014	0.64622	0.66791	0.75372	0.70736	0.63941	0.72978	0.85013	0.66917	0.75985	0.69693	0.705	0.76741	0.22045	0.15083	0.17517	0.14644	0.1352	0.21222	0.17143	0.52499
DNAJA4	DNAJA4	0.003869	0.00057643	0.011932	0.0020884	0.01038	0.988	0.89191	0.82046	0.55761	0.86781	0.98727	0.86882	0.74917	0.6874	0.72117	0.71888	0.57825	0.28336	0.29394	0.37782	0.53052	0.57008	0.37456	0.4453	0.61002	0.21937	0.19433	0.21812	0.29323	0.22292	0.27912	0.29786	0.40829	0.36179	0.13848	0.14862	0.2054	0.31822	0.26511	0.24582	0.016192	0.049778	0.06361	0.026199	0.040473	0.014898	0.037851	0.15279
CCT6B	CCT6B	0.05393	0.055002	0.1642	0.10319	0.14252	0.3289	0.39022	0.61554	0.71926	0.54234	0.57587	0.65288	0.6602	0.65217	0.52311	0.54456	0.90344	0.98332	0.96036	0.96015	0.74697	0.82489	0.86488	0.82441	0.87652	0.65328	0.6581	0.85124	0.85562	0.96858	0.95667	0.99597	0.82036	0.85714	0.72461	0.83913	0.91301	0.80499	0.90785	0.80831	0.30845	0.36877	0.38389	0.23544	0.23733	0.29501	0.34049	0.73139
CCT6A	CCT6A	0.043234	0.053193	0.10911	0.13729	0.21141	0.083794	0.11513	0.33254	0.31582	0.2298	0.30948	0.33643	0.30044	0.28871	0.24293	0.22519	0.6171	0.57543	0.59164	0.63705	0.52224	0.62976	0.53096	0.46764	0.50066	0.95963	0.9265	0.83502	0.85108	0.83154	0.75525	0.88808	0.86974	0.81809	0.59405	0.75276	0.72762	0.83381	0.808	0.82043	0.43085	0.46896	0.4581	0.37257	0.34705	0.40722	0.4501	0.9365
CCT3	CCT3	0.025523	0.025612	0.092379	0.053052	0.074128	0.65261	0.77033	0.94278	0.91328	0.86441	0.79466	0.88416	0.85149	0.97451	0.91824	0.99332	0.6833	0.61524	0.69794	0.77775	0.91909	0.86208	0.76588	0.7544	0.74435	0.4078	0.42304	0.50038	0.55802	0.55687	0.67127	0.67625	0.55877	0.65079	0.49416	0.4861	0.60685	0.53279	0.5482	0.54213	0.18522	0.15046	0.19683	0.14509	0.13782	0.16147	0.15476	0.37415
CAT	CAT	0.012779	0.015109	0.066213	0.043159	0.053013	0.9598	0.9837	0.72041	0.72758	0.73841	0.87421	0.82221	0.9262	0.67653	0.73826	0.7077	0.42497	0.39297	0.59845	0.5969	0.74361	0.67187	0.49378	0.51937	0.47392	0.25599	0.30605	0.31949	0.41954	0.38498	0.57022	0.46123	0.4026	0.50717	0.41709	0.35503	0.44153	0.28549	0.29029	0.352	0.15625	0.10305	0.12579	0.10571	0.092022	0.10851	0.10772	0.23893
BBS10	BBS10	0.072172	0.05724	0.23927	0.091924	0.16124	0.39526	0.50685	0.7248	0.92981	0.6401	0.57886	0.63047	0.70066	0.72053	0.69199	0.72816	0.84478	0.84619	0.96938	0.98851	0.73864	0.77481	0.97954	0.90835	0.97291	0.66129	0.65002	0.70631	0.81197	0.99264	0.89025	0.94517	0.95373	0.97761	0.79566	0.66424	0.76714	0.74033	0.73763	0.77474	0.32822	0.30897	0.37557	0.30574	0.28411	0.22078	0.26646	0.55513
CCT5	CCT5	0.13068	0.21319	0.31307	0.36835	0.37387	0.047674	0.098015	0.28347	0.22381	0.20008	0.21802	0.20559	0.19093	0.16866	0.13157	0.15249	0.51405	0.34079	0.36905	0.38679	0.3376	0.42617	0.26725	0.32614	0.39298	0.74624	0.81078	0.56199	0.65887	0.49602	0.50643	0.55575	0.71589	0.59473	0.42217	0.42986	0.4289	0.57766	0.49568	0.50756	0.7893	0.77442	0.80006	0.54349	0.47641	0.75147	0.7697	0.65374
CCT2	CCT2	0.18558	0.14575	0.21563	0.335	0.57348	0.020967	0.030506	0.1072	0.18519	0.05989	0.14213	0.17894	0.19147	0.12019	0.083376	0.082685	0.2635	0.24605	0.27775	0.38124	0.26443	0.40805	0.28547	0.15931	0.22545	0.39726	0.41096	0.57454	0.57437	0.39574	0.40408	0.60407	0.50774	0.45318	0.20115	0.42251	0.42554	0.36471	0.48479	0.44439	0.99038	0.82059	0.73164	0.96831	0.81645	0.5827	0.75963	0.58596
[truncated: 21 more columns]

## Sheet: stom_os_high_low
	DNAJC19	DNAJC18	DNAJB4	CCT6B	SEC63	HSCB	BBS10	DNAJC25	DNAJC10	GPX1	PRDX1	SOD1	GSTT1	HSPA4	GAK	DNAJC14	DNAJB2	DNAJC3	HYOU1	PRDX6	HSPD1	DNAJB7	DNAJC1	HSPE1	DNAJB12	HSPA5	HSP90B1	NFE2L2	CYBB	DNAJC21	DNAJB6	DNAJC27	NOX4	DNAJC2	GPX4	GSS	DNAJC11	CCT6A	CCT7	HSP90AB1	DNAJA4	TRAP1	PRDX2	DNAJC9	CCT3	HSPA4L	GPX2	DNAJC22	DNAJC4
CCT2	0.016897	0.066113	0.13809	0.080625	0.10633	0.10717	0.15517	0.13929	0.17369	0.19887	0.17868	0.18934	0.36612	0.4112	0.37129	0.45273	0.85128	0.73301	0.77353	0.7952	0.78409	0.91626	0.9553	0.91247	0.93116	0.97303	0.93299	0.78255	0.91881	0.87844	0.83178	0.83467	0.8853	0.79213	0.9944	0.92052	0.8845	0.89292	0.88188	0.84283	0.82699	0.81838	0.786	0.71776	0.7227	0.77921	0.75556	0.75347	0.30372
DNAJC15	0.02131	0.058364	0.13031	0.088888	0.088569	0.10018	0.13749	0.15848	0.16648	0.20074	0.17979	0.20308	0.44601	0.40646	0.47515	0.52836	0.90685	0.72782	0.70494	0.70953	0.81123	0.91545	0.97793	0.99199	0.92851	0.87286	0.93687	0.71551	0.80441	0.82712	0.85255	0.83707	0.83862	0.85876	0.78014	0.95722	0.84175	0.87686	0.85814	0.82225	0.83983	0.83246	0.7979	0.61502	0.72251	0.75606	0.67783	0.68165	0.22886
CCT5	0.014937	0.051558	0.098469	0.065595	0.094354	0.06932	0.13361	0.12396	0.18151	0.16504	0.15418	0.13186	0.4348	0.36015	0.35112	0.43379	0.85117	0.74884	0.82958	0.83916	0.83136	0.88872	0.96227	0.9992	0.96903	0.89983	0.96652	0.82343	0.7996	0.7813	0.72705	0.80664	0.7797	0.82195	0.89714	0.81817	0.87315	0.88574	0.75086	0.81269	0.70064	0.71256	0.68953	0.69004	0.6679	0.7586	0.80676	0.76127	0.25892
DNAJC1	0.034077	0.086572	0.18392	0.11458	0.14511	0.13926	0.19531	0.20572	0.21939	0.24294	0.22139	0.24633	0.44041	0.38404	0.3659	0.56324	0.91581	0.59741	0.7389	0.73005	0.80205	0.79554	0.93411	0.92278	0.99943	0.89938	0.85926	0.88295	0.87893	0.86518	0.86312	0.87734	0.87102	0.87688	0.88549	0.90809	0.88144	0.91888	0.87483	0.89978	0.83411	0.83014	0.83213	0.78501	0.77437	0.84309	0.8194	0.77845	0.31826
HSPA14	0.03426	0.091724	0.1702	0.11793	0.13411	0.13992	0.19447	0.19437	0.2113	0.23842	0.18781	0.21802	0.44525	0.44789	0.43973	0.57998	0.89681	0.65482	0.82432	0.78027	0.88319	0.88339	0.99377	0.99418	0.93441	0.96553	0.96176	0.92474	0.8613	0.79336	0.89351	0.83125	0.84218	0.82297	0.85462	0.78	0.84382	0.84944	0.83466	0.75176	0.86767	0.80815	0.84439	0.64606	0.70317	0.82061	0.68843	0.7601	0.34196
DNAJC22	0.027742	0.06073	0.1016	0.11372	0.099651	0.11891	0.13508	0.1908	0.22704	0.18396	0.25769	0.24868	0.61982	0.38316	0.69032	0.67546	0.95798	0.90901	0.78021	0.75602	0.81179	0.85903	0.94099	0.96593	0.82114	0.9924	0.97125	0.68817	0.80072	0.90452	0.80375	0.95096	0.82853	0.96665	0.80855	0.93398	0.94965	0.88677	0.81457	0.94771	0.8083	0.8281	0.76977	0.72827	0.75263	0.78555	0.70441	0.68102	0.17387
DNAJC16	0.031922	0.072967	0.12882	0.091451	0.1173	0.13336	0.13026	0.18045	0.17813	0.18465	0.22293	0.24626	0.5207	0.45019	0.62594	0.77664	0.78558	0.89729	0.80288	0.76463	0.82003	0.94341	0.94941	0.98629	0.73275	0.92097	0.99967	0.5641	0.84616	0.87672	0.77191	0.94005	0.8217	0.84815	0.77641	0.85964	0.777	0.80197	0.91796	0.9226	0.82458	0.80636	0.75596	0.60669	0.66611	0.68062	0.71087	0.55557	0.19768
NOX1	0.042988	0.11257	0.18833	0.17254	0.11642	0.15674	0.23164	0.24943	0.23187	0.32875	0.28216	0.31914	0.52255	0.41332	0.43411	0.52998	0.70298	0.72024	0.71413	0.6927	0.8175	0.85478	0.83182	0.98641	0.96203	0.87849	0.85907	0.91448	0.81889	0.88455	0.91055	0.84823	0.90703	0.99888	0.91076	0.9497	0.94009	0.97985	0.8707	0.87202	0.99466	0.8705	0.92474	0.79196	0.90281	0.95877	0.85717	0.91545	0.34394
HSP90AA1	0.048889	0.10713	0.16075	0.15624	0.21124	0.14814	0.24364	0.24525	0.2981	0.27705	0.28034	0.22153	0.43831	0.40654	0.37549	0.43141	0.69511	0.70482	0.73657	0.75709	0.80108	0.83775	0.95509	0.95004	0.89105	0.95107	0.92463	0.97647	0.84497	0.75889	0.79799	0.85173	0.92742	0.99392	0.94686	0.86204	0.99269	0.9769	0.86089	0.87767	0.76629	0.80504	0.84006	0.77306	0.85629	0.89228	0.94879	0.92242	0.42129
NOX4	0.028903	0.09198	0.13294	0.11667	0.14203	0.11287	0.21001	0.18932	0.20316	0.26915	0.23632	0.2532	0.5559	0.47274	0.45388	0.39383	0.58402	0.83208	0.86438	0.71461	0.80755	0.96966	0.93274	0.99487	0.88067	0.9889	0.91646	0.76475	0.77632	0.8577	0.77888	0.77594	0.81366	0.79407	0.95009	0.95561	0.91469	0.88942	0.86696	0.91915	0.94073	0.82558	0.86908	0.86296	0.84161	0.86855	0.77094	0.80093	0.44011
CCT6A	0.018265	0.060353	0.13499	0.08937	0.10812	0.091065	0.15832	0.16027	0.22434	0.17921	0.1858	0.17325	0.26503	0.25457	0.25445	0.33515	0.77244	0.50128	0.60861	0.64966	0.65291	0.70277	0.86318	0.8025	0.93399	0.91577	0.81011	0.96814	0.99443	0.89013	0.91427	0.95838	0.97109	0.97185	0.99987	0.92864	0.99505	0.94356	0.93293	0.929	0.87947	0.87132	0.86832	0.783	0.82781	0.85363	0.84885	0.87702	0.28888
NFE2L2	0.043545	0.092935	0.10992	0.14283	0.14002	0.11982	0.20715	0.2281	0.15733	0.31003	0.2477	0.25474	0.97679	0.70721	0.85067	0.74477	0.90314	0.77622	0.98259	0.94883	0.93649	0.75219	0.79284	0.77578	0.80367	0.91616	0.99145	0.54188	0.51094	0.61261	0.58873	0.54101	0.60625	0.80556	0.8624	0.82856	0.84126	0.8471	0.83274	0.86104	0.78584	0.76035	0.84157	0.77264	0.84496	0.70027	0.70706	0.73954	0.3157
GSTM1	0.043331	0.077209	0.12954	0.11068	0.15772	0.12337	0.17915	0.18918	0.14384	0.25255	0.21655	0.2138	0.91494	0.80324	0.9629	0.84345	0.87466	0.78141	0.999	0.94792	0.99049	0.7274	0.71404	0.7726	0.65755	0.89935	0.925	0.54138	0.54316	0.51554	0.54442	0.51645	0.65286	0.70078	0.791	0.75531	0.77962	0.75182	0.83406	0.79114	0.65446	0.68397	0.76401	0.61037	0.72128	0.56031	0.61363	0.58265	0.26817
HSPB11	0.034851	0.086443	0.11853	0.12959	0.14805	0.085513	0.21468	0.17566	0.17077	0.25169	0.20494	0.17425	0.96068	0.77281	0.76847	0.74039	0.91873	0.80438	0.88104	0.84279	0.92923	0.72619	0.73442	0.73369	0.84235	0.67748	0.91008	0.60947	0.46279	0.50974	0.44599	0.51205	0.57858	0.7223	0.83685	0.72656	0.78093	0.80938	0.67509	0.72293	0.61305	0.57797	0.64308	0.72948	0.74799	0.65661	0.79298	0.7639	0.31891
HSPB2	0.037729	0.096661	0.12709	0.1051	0.145	0.1339	0.20175	0.18974	0.13229	0.32235	0.21924	0.26143	0.85936	0.74937	0.69742	0.65224	0.82612	0.89221	0.95946	0.84018	0.91511	0.73311	0.74314	0.85437	0.87189	0.98852	0.99746	0.59741	0.58883	0.71465	0.59275	0.55169	0.58558	0.64532	0.92557	0.86253	0.81065	0.76695	0.86417	0.86434	0.92464	0.80439	0.82156	0.80136	0.76502	0.70007	0.67575	0.65998	0.43375
DNAJC27	0.031024	0.081997	0.12889	0.10636	0.12265	0.10151	0.1843	0.15543	0.15241	0.24673	0.18063	0.21132	0.72638	0.66751	0.59257	0.65244	0.88808	0.94097	0.99764	0.88786	0.9185	0.82438	0.80515	0.87785	0.89758	0.91311	0.96419	0.70639	0.59714	0.65005	0.5853	0.60534	0.62654	0.68817	0.86278	0.7713	0.78134	0.80346	0.84231	0.76736	0.9404	0.72556	0.77799	0.69591	0.75823	0.68382	0.73216	0.69173	0.37003
CCT6B	0.029296	0.063891	0.13995	0.096322	0.10434	0.12052	0.15537	0.16317	0.17723	0.19368	0.19013	0.20156	0.56515	0.5788	0.59795	0.76192	0.88216	0.78866	0.88119	0.89398	0.96561	0.99637	0.86375	0.95208	0.71996	0.90772	0.93115	0.79059	0.77745	0.76966	0.76446	0.79035	0.75875	0.76174	0.79401	0.75504	0.77477	0.77318	0.75221	0.71206	0.76784	0.70995	0.72559	0.58834	0.63804	0.66832	0.62882	0.68848	0.24968
DNAJC25	0.018767	0.045948	0.091148	0.069102	0.087897	0.066661	0.12871	0.13341	0.15115	0.15028	0.15527	0.16203	0.63164	0.56626	0.61463	0.59834	0.92815	0.87731	0.93037	0.80149	0.91899	0.93219	0.78246	0.87855	0.8514	0.86543	0.91669	0.65606	0.66151	0.69903	0.69906	0.71679	0.69048	0.70065	0.71537	0.72827	0.79122	0.73189	0.75537	0.76593	0.75366	0.70459	0.73278	0.62142	0.64838	0.62847	0.5615	0.60197	0.2677
PRDX2	0.015928	0.038629	0.082122	0.087011	0.072366	0.072726	0.11021	0.14502	0.1585	0.13064	0.19489	0.18399	0.79699	0.61946	0.86505	0.84656	0.87165	0.88971	0.91424	0.96742	0.96305	0.89253	0.83339	0.81277	0.66427	0.80234	0.86229	0.50486	0.6172	0.65234	0.64128	0.70429	0.77294	0.81131	0.69487	0.80148	0.78273	0.74832	0.69172	0.76968	0.60342	0.62975	0.64132	0.61002	0.6701	0.61425	0.57454	0.56157	0.13481
GSTT1	0.013073	0.045855	0.090754	0.072976	0.078479	0.062046	0.12466	0.1154	0.16275	0.12761	0.1655	0.15214	0.66103	0.52891	0.59581	0.70111	0.90414	0.98037	0.95428	0.99365	0.97122	0.96471	0.84417	0.86003	0.75795	0.73596	0.90386	0.52762	0.66539	0.69378	0.59046	0.74741	0.76764	0.7412	0.76648	0.76472	0.7546	0.72695	0.69347	0.74061	0.61815	0.59317	0.6033	0.61241	0.61639	0.61447	0.70958	0.62557	0.16369
DNAJC8	0.0098449	0.038054	0.094127	0.05047	0.057388	0.057979	0.098822	0.088673	0.11201	0.097803	0.12507	0.12755	0.60361	0.62593	0.6124	0.80337	0.74588	0.9712	0.95753	0.95129	0.9768	0.88036	0.77489	0.86211	0.64253	0.74427	0.81502	0.44192	0.6675	0.65925	0.54993	0.68042	0.7037	0.61121	0.75167	0.7177	0.65727	0.60381	0.68503	0.64028	0.58328	0.58414	0.53189	0.50284	0.51463	0.48801	0.58858	0.48999	0.14471
DNAJC21	0.0050204	0.024745	0.075011	0.035019	0.037311	0.034077	0.065914	0.066805	0.087678	0.08262	0.092247	0.10986	0.626	0.49299	0.59951	0.80905	0.73782	0.95966	0.97677	0.9641	0.97224	0.88439	0.78043	0.83427	0.64271	0.79524	0.88537	0.41381	0.62923	0.73062	0.5432	0.69869	0.63342	0.64872	0.73315	0.75397	0.59991	0.67395	0.66782	0.69146	0.67222	0.56586	0.51643	0.53237	0.53749	0.54875	0.54971	0.43685	0.10208
HSPA13	0.016533	0.074039	0.15528	0.084392	0.088519	0.092248	0.15597	0.11375	0.1446	0.13431	0.14619	0.15801	0.67197	0.7916	0.69459	0.89534	0.70536	0.95447	0.92886	0.8335	0.86816	0.82844	0.7306	0.84741	0.62846	0.69401	0.79384	0.46635	0.71442	0.69721	0.52739	0.64998	0.66231	0.5645	0.78693	0.7051	0.57423	0.61284	0.63635	0.58829	0.65491	0.54266	0.48821	0.5282	0.51678	0.52506	0.563	0.49533	0.20508
HSPA9	0.01959	0.065493	0.11449	0.071864	0.10281	0.085517	0.14824	0.12629	0.12682	0.20065	0.13886	0.15014	0.67683	0.65163	0.62166	0.65735	0.96412	0.98575	0.97659	0.9984	0.91236	0.82134	0.73265	0.77607	0.7937	0.86438	0.88598	0.61651	0.62915	0.65778	0.62498	0.61383	0.64795	0.64939	0.74348	0.76163	0.63769	0.72092	0.67812	0.65207	0.66491	0.59266	0.61256	0.52063	0.5795	0.6447	0.62885	0.61268	0.27284
TCP1	0.013397	0.055739	0.11621	0.054919	0.086753	0.062034	0.13368	0.09387	0.12262	0.15791	0.099327	0.10005	0.62135	0.63251	0.55428	0.62938	0.97338	0.95698	0.89609	0.87245	0.86361	0.8343	0.71637	0.78017	0.78695	0.7461	0.85986	0.69965	0.64257	0.63184	0.57038	0.56333	0.60442	0.59183	0.82211	0.67406	0.58504	0.73473	0.57973	0.58873	0.60252	0.4976	0.51737	0.52572	0.53226	0.62568	0.62528	0.61637	0.25963
DNAJC24	0.0089171	0.031751	0.052207	0.054484	0.061917	0.032477	0.11075	0.09174	0.075695	0.15353	0.11608	0.11638	0.95668	0.84009	0.8604	0.68332	0.83828	0.68903	0.83059	0.94711	0.92223	0.56285	0.5595	0.63615	0.73193	0.66665	0.87488	0.4355	0.38876	0.42981	0.44047	0.38782	0.54073	0.57671	0.78367	0.68944	0.68784	0.69237	0.64557	0.70531	0.63391	0.50541	0.66045	0.66309	0.69549	0.53416	0.51485	0.59169	0.22561
NOX5	0.0071783	0.025218	0.057485	0.044631	0.04735	0.030882	0.084218	0.091429	0.094476	0.086057	0.11351	0.10575	0.86873	0.63998	0.69613	0.83306	0.83855	0.84143	0.95487	0.90875	0.91325	0.8047	0.69973	0.71995	0.64769	0.63499	0.82283	0.38137	0.48732	0.5158	0.48113	0.59262	0.64911	0.67028	0.61857	0.64168	0.6403	0.61028	0.59888	0.64672	0.47431	0.47399	0.53727	0.52744	0.53176	0.50834	0.58005	0.50743	0.11875
DNAJC17	0.0065972	0.021193	0.046053	0.040896	0.042913	0.024474	0.077256	0.077968	0.090322	0.077254	0.10421	0.087069	0.93303	0.68068	0.76651	0.85791	0.77544	0.80225	0.88674	0.82657	0.87246	0.74139	0.61072	0.64998	0.57812	0.57032	0.79604	0.35028	0.43665	0.498	0.44545	0.57234	0.58945	0.65763	0.56495	0.60804	0.60001	0.61682	0.56722	0.61584	0.45388	0.42966	0.479	0.48239	0.50425	0.4595	0.56177	0.51217	0.10474
DNAJC30	0.0031257	0.016111	0.041114	0.02914	0.025639	0.017933	0.057534	0.053339	0.085147	0.0561	0.080841	0.070317	0.78572	0.58326	0.68784	0.80577	0.78391	0.82543	0.91226	0.82553	0.89171	0.79699	0.68868	0.69216	0.56822	0.5241	0.75937	0.39557	0.50565	0.54315	0.45651	0.59873	0.60133	0.63351	0.66332	0.62797	0.63733	0.59399	0.51208	0.5917	0.46046	0.42595	0.44107	0.48881	0.47614	0.46212	0.51754	0.49017	0.081048
DNAJC2	0.0057927	0.018457	0.066492	0.028478	0.030972	0.025475	0.06315	0.057443	0.069544	0.081295	0.063509	0.071164	0.74187	0.66122	0.66505	0.84946	0.76604	0.98433	0.92366	0.88222	0.83532	0.78029	0.65902	0.69823	0.57682	0.70683	0.77104	0.5475	0.49263	0.51285	0.52415	0.54387	0.54641	0.56656	0.58035	0.5836	0.50591	0.61733	0.51998	0.51704	0.53311	0.42389	0.47336	0.38768	0.45355	0.4562	0.47427	0.48056	0.11259
SEC63	0.0039848	0.023987	0.074224	0.035658	0.027652	0.020397	0.083901	0.061433	0.059076	0.084141	0.062494	0.078578	0.88759	0.70587	0.65354	0.7834	0.94228	0.88519	0.87396	0.77177	0.79122	0.71054	0.67172	0.64382	0.7013	0.6486	0.79823	0.40933	0.42635	0.46666	0.44526	0.4382	0.57223	0.55425	0.6352	0.63726	0.47846	0.5919	0.49441	0.49139	0.50697	0.38276	0.4456	0.46457	0.50447	0.49792	0.5171	0.48869	0.12494
DNAJB6	0.0054429	0.027782	0.065161	0.030329	0.049707	0.03272	0.085759	0.062275	0.062333	0.12471	0.069786	0.078263	0.92496	0.83205	0.82926	0.80652	0.94696	0.72015	0.72363	0.74157	0.73342	0.56621	0.48771	0.59173	0.58225	0.64854	0.73129	0.42696	0.44219	0.54195	0.44683	0.39308	0.47236	0.46441	0.71503	0.63978	0.46236	0.57887	0.46936	0.50357	0.48606	0.39435	0.43853	0.45838	0.45091	0.51139	0.43644	0.46171	0.17103
HSP90B1	0.0053018	0.02383	0.063657	0.03216	0.032312	0.041904	0.066972	0.055251	0.064564	0.079594	0.086288	0.10193	0.79755	0.89297	0.84999	0.97318	0.60681	0.7051	0.86485	0.74584	0.7988	0.6077	0.54133	0.69808	0.43756	0.62553	0.59096	0.31705	0.53032	0.61343	0.44375	0.55	0.5355	0.47074	0.64673	0.64149	0.48697	0.4743	0.5444	0.48713	0.51686	0.46976	0.39689	0.35631	0.398	0.35493	0.44552	0.38663	0.11216
DNAJC10	0.10226	0.17199	0.22173	0.27245	0.2822	0.26077	0.34976	0.39867	0.35205	0.49948	0.44005	0.42181	0.51061	0.34584	0.39856	0.37293	0.58735	0.67621	0.6214	0.56649	0.59461	0.75528	0.79	0.79343	0.81557	0.7594	0.64319	0.9445	0.92251	0.90728	0.96293	0.94578	0.98544	0.84942	0.87572	0.89109	0.76726	0.7769	0.8438	0.8213	0.91475	0.90776	0.81028	0.9176	0.86257	0.93983	0.92284	0.84356	0.56204
PRDX4	0.087204	0.19621	0.27157	0.22744	0.33425	0.24793	0.4032	0.3521	0.35969	0.49191	0.38025	0.35962	0.41834	0.34089	0.32443	0.268	0.51452	0.62659	0.65237	0.59284	0.56762	0.77568	0.84919	0.74138	0.71604	0.76576	0.62986	0.96676	0.99502	0.97105	0.94619	0.88101	0.97486	0.955	0.73003	0.88113	0.79564	0.78415	0.82981	0.82842	0.93793	0.91656	0.85793	0.87345	0.8958	0.92928	0.90239	0.87733	0.65988
PRDX1	0.08133	0.16473	0.21707	0.23698	0.26712	0.22486	0.32364	0.34925	0.37134	0.40261	0.39704	0.3638	0.47993	0.30674	0.39794	0.3896	0.69809	0.67235	0.6358	0.60166	0.61051	0.71628	0.75032	0.81488	0.79796	0.83701	0.68126	0.98482	0.93061	0.91359	0.88319	0.93881	0.94394	0.87358	0.87556	0.92387	0.79338	0.83236	0.9046	0.83228	0.9977	0.94281	0.92779	0.94798	0.92362	0.99962	0.92641	0.96872	0.4658
HSPH1	0.067761	0.14727	0.205	0.21646	0.23043	0.23719	0.28797	0.34748	0.37575	0.37818	0.35422	0.38422	0.38387	0.2658	0.36126	0.40026	0.68005	0.51658	0.61625	0.54223	0.61692	0.65839	0.76939	0.81016	0.8031	0.71988	0.70696	0.96259	0.97361	0.93158	0.88795	0.91606	0.98373	0.88112	0.99499	0.96565	0.89037	0.8933	0.95021	0.90426	0.9142	0.92311	0.91061	0.93013	0.96823	0.93077	0.91125	0.96374	0.44571
CCT4	0.059975	0.18219	0.27745	0.22068	0.24352	0.23419	0.33928	0.28657	0.40068	0.34969	0.34068	0.30951	0.22857	0.26996	0.18752	0.28001	0.60248	0.40702	0.56585	0.63558	0.6118	0.60745	0.70963	0.68497	0.68836	0.85085	0.72608	0.86589	0.83819	0.92281	0.98601	0.90508	0.91831	0.94344	0.83508	0.92881	0.86875	0.83161	0.95495	0.98562	0.96095	0.96105	0.95382	0.96783	0.96664	0.93849	0.89624	0.90251	0.54817
GPX4	0.046437	0.1525	0.23152	0.20843	0.19359	0.21903	0.27324	0.29096	0.43522	0.2884	0.38917	0.38684	0.21055	0.14738	0.14826	0.32485	0.73607	0.36332	0.49398	0.54599	0.46688	0.45357	0.55631	0.60314	0.68834	0.78061	0.64836	0.97838	0.78692	0.73465	0.95846	0.70238	0.89679	0.80117	0.83316	0.83316	0.77215	0.80181	0.86147	0.80344	0.82896	0.8349	0.99653	0.89372	0.969	0.87817	0.78834	0.94669	0.39442
BBS12	0.12893	0.28505	0.34116	0.29999	0.35352	0.41131	0.435	0.42945	0.41428	0.52277	0.47814	0.58561	0.30404	0.34629	0.28282	0.34771	0.54647	0.49108	0.59381	0.46654	0.55625	0.68146	0.77752	0.67612	0.66247	0.62699	0.71473	0.95486	0.81699	0.76577	0.85648	0.85376	0.94066	0.99611	0.8275	0.85758	0.84293	0.9335	0.75824	0.84819	0.671	0.73379	0.81413	0.92405	0.95361	0.89367	0.98525	0.99697	0.79361
GPX8	0.10481	0.23645	0.31475	0.30016	0.3478	0.36545	0.41453	0.41683	0.46149	0.48642	0.51384	0.54846	0.23072	0.27781	0.21571	0.24716	0.43401	0.43308	0.49901	0.41213	0.46744	0.58167	0.67423	0.58749	0.57147	0.63781	0.65961	0.82515	0.7686	0.80816	0.83968	0.83355	0.79938	0.90151	0.75151	0.77343	0.69777	0.82548	0.74283	0.77009	0.73486	0.72463	0.78211	0.82388	0.85455	0.84081	0.90261	0.90966	0.77727
DNAJB7	0.15059	0.29225	0.30737	0.35451	0.45018	0.40622	0.47148	0.43172	0.54649	0.60437	0.51448	0.51205	0.2525	0.28358	0.18671	0.23271	0.39604	0.39884	0.59787	0.43157	0.48892	0.60339	0.66905	0.61074	0.51772	0.72506	0.6674	0.61424	0.83867	0.87332	0.92991	0.86481	0.98011	0.91921	0.72032	0.88875	0.63802	0.73948	0.74806	0.79395	0.61716	0.71932	0.72401	0.79325	0.81899	0.75929	0.76895	0.7303	0.91755
TRAP1	0.1087	0.29254	0.34831	0.29889	0.41567	0.37936	0.47476	0.39902	0.55157	0.53053	0.47964	0.43169	0.21224	0.25939	0.14878	0.23092	0.47221	0.40753	0.60217	0.62177	0.55943	0.56264	0.70496	0.61344	0.58734	0.79008	0.66756	0.71899	0.7331	0.76562	0.90297	0.82695	0.86584	0.8912	0.68992	0.82937	0.76092	0.74023	0.87767	0.85331	0.89891	0.87174	0.95644	0.84148	0.95479	0.78543	0.69312	0.73668	0.80063
HSPA12A	0.11985	0.26446	0.28824	0.30502	0.34433	0.36013	0.45552	0.43874	0.32958	0.69015	0.49505	0.58251	0.54365	0.42948	0.3731	0.3272	0.44653	0.74946	0.68579	0.53248	0.51581	0.89094	0.85578	0.74647	0.71832	0.60638	0.60674	0.91064	0.95465	0.90625	0.97881	0.85915	0.92055	0.98879	0.67644	0.74643	0.7627	0.81321	0.71467	0.73555	0.68365	0.74097	0.71271	0.74003	0.78368	0.87322	0.89906	0.85949	0.79403
DNAJB4	0.078898	0.19958	0.25185	0.21397	0.28592	0.29899	0.34881	0.30979	0.28392	0.50087	0.38023	0.44714	0.49231	0.58096	0.46159	0.45165	0.64336	0.77566	0.80904	0.66412	0.67033	0.9999	0.97316	0.81436	0.88754	0.79602	0.79461	0.82908	0.94878	0.97047	0.85869	0.80048	0.81988	0.79063	0.76255	0.89388	0.96209	0.98718	0.87616	0.90104	0.82122	0.92695	0.94119	0.91502	0.99221	0.91101	0.9149	0.93904	0.68252
CYBB	0.070016	0.18776	0.2358	0.21793	0.25722	0.22794	0.33342	0.28465	0.31028	0.42772	0.36214	0.36433	0.46548	0.46073	0.3225	0.37236	0.57249	0.68691	0.76708	0.6704	0.68517	0.86563	0.85994	0.80484	0.72919	0.91614	0.78614	0.97584	0.90357	0.91549	0.75672	0.84964	0.84983	0.88636	0.82373	0.93104	0.89879	0.95083	0.95506	0.94748	0.88416	0.99743	0.97723	0.92793	0.99594	0.98151	0.92242	0.99592	0.64533
BBS10	0.069537	0.14668	0.19777	0.21954	0.21862	0.21168	0.30964	0.33244	0.27151	0.43577	0.37479	0.40803	0.54579	0.42966	0.44443	0.38741	0.57379	0.78093	0.63938	0.53731	0.59084	0.88941	0.85585	0.83068	0.82692	0.76396	0.72795	0.86548	0.85553	0.84219	0.89223	0.81671	0.93071	0.99934	0.87055	0.91143	0.80397	0.92734	0.84261	0.87009	0.89375	0.89338	0.80927	0.94829	0.89393	0.95759	0.93698	0.99977	0.5184
HSPA12B	0.056803	0.12385	0.16931	0.18452	0.19995	0.19785	0.26993	0.30077	0.25196	0.41479	0.36152	0.40251	0.55825	0.45863	0.42408	0.40883	0.58732	0.73335	0.69119	0.53294	0.58813	0.91129	0.91952	0.81608	0.84632	0.75153	0.7511	0.8372	0.84064	0.94869	0.87251	0.85139	0.8791	0.93998	0.91154	0.88187	0.86684	0.95329	0.88015	0.84944	0.85415	0.91372	0.88597	0.92368	0.95665	0.93874	0.92188	0.93345	0.54054
SACS	0.045496	0.15448	0.201	0.16231	0.18706	0.22151	0.27742	0.23923	0.21232	0.39617	0.30431	0.3791	0.52267	0.57736	0.43067	0.50286	0.6735	0.87502	0.85748	0.75375	0.7184	0.93385	0.9523	0.86974	0.95906	0.90032	0.87935	0.79162	0.89578	0.99225	0.78814	0.76702	0.78273	0.76499	0.76544	0.95475	0.98268	0.92554	0.95102	0.99685	0.85539	0.97216	0.96763	0.9798	0.92619	0.87271	0.86154	0.87569	0.59736
DNAJC18	0.048551	0.12724	0.16779	0.14595	0.18195	0.18627	0.24744	0.2553	0.19453	0.41242	0.29573	0.368	0.65792	0.537	0.50308	0.49385	0.65495	0.8766	0.85094	0.64687	0.69889	0.94744	0.95859	0.94121	0.93779	0.78103	0.81917	0.72023	0.77107	0.94938	0.79379	0.74591	0.74396	0.80574	0.9276	0.92684	0.97813	0.94996	0.96404	0.9251	0.88484	0.99648	0.99353	0.98793	0.93447	0.89454	0.83757	0.82073	0.51712
HSPB9	0.052482	0.12531	0.1628	0.19629	0.15599	0.16428	0.26871	0.2764	0.2655	0.37488	0.34006	0.34302	0.64595	0.44441	0.43591	0.48386	0.70423	0.87223	0.72736	0.74529	0.69143	0.92622	0.8818	0.90888	0.91105	0.93987	0.84378	0.7915	0.76209	0.87703	0.7668	0.84547	0.83087	0.9934	0.98027	0.93618	0.90745	0.97779	0.99858	0.9975	0.99655	0.97291	0.97484	0.93817	0.97056	0.9048	0.96865	0.99896	0.4177
GPX1	0.046527	0.1171	0.16658	0.18088	0.16626	0.169	0.25934	0.29468	0.32731	0.29682	0.36643	0.34673	0.51168	0.34456	0.32346	0.45249	0.73953	0.68176	0.66612	0.69047	0.67198	0.72395	0.82128	0.82499	0.86206	0.92581	0.80434	0.7778	0.9051	0.95283	0.87586	0.95335	0.93895	0.95455	0.96859	0.9037	0.91562	0.9941	0.9423	0.93375	0.8915	0.95375	0.88103	0.99918	0.89508	0.93426	0.95379	0.95855	0.37884
HSPA8	0.068502	0.185	0.25241	0.18477	0.27385	0.26905	0.29562	0.273	0.31095	0.3619	0.305	0.32201	0.40774	0.46826	0.43836	0.54381	0.83129	0.69025	0.83854	0.80751	0.82882	0.87174	0.9964	0.8949	0.99006	0.91683	0.90551	0.96006	0.98561	0.99274	0.88506	0.93436	0.89126	0.83874	0.9279	0.92157	0.91018	0.94715	0.93092	0.89512	0.95943	0.89639	0.84473	0.8166	0.78737	0.93577	0.84485	0.82436	0.51452
DNAJC11	0.1597	0.29524	0.37061	0.40146	0.4023	0.46864	0.45978	0.51374	0.55982	0.61594	0.59132	0.59619	0.22065	0.21717	0.19665	0.27539	0.5135	0.38294	0.40455	0.3829	0.39386	0.49375	0.49514	0.51452	0.58253	0.54674	0.58259	0.71453	0.71791	0.80001	0.79952	0.75335	0.77968	0.74223	0.68874	0.72868	0.58609	0.67015	0.65452	0.6989	0.68076	0.61587	0.66997	0.7966	0.7539	0.76206	0.7252	0.74168	0.72295
ODF1	0.14073	0.26674	0.32197	0.35182	0.39021	0.36449	0.45087	0.51706	0.52782	0.55656	0.56643	0.55603	0.23159	0.18185	0.17588	0.20594	0.42794	0.35001	0.38959	0.3073	0.36829	0.48213	0.49962	0.54178	0.48996	0.55282	0.45765	0.76247	0.78429	0.83468	0.8442	0.79315	0.84096	0.69147	0.70015	0.71122	0.56451	0.61391	0.61889	0.57461	0.64772	0.63774	0.64808	0.67272	0.68292	0.7576	0.72435	0.7433	0.74483
DNAJC13	0.12043	0.27205	0.36107	0.27162	0.37499	0.45415	0.39623	0.41459	0.47271	0.5736	0.47541	0.55863	0.13426	0.14268	0.11132	0.2115	0.50873	0.27366	0.43383	0.32664	0.33726	0.44104	0.50844	0.46308	0.52741	0.43195	0.49516	0.628	0.62946	0.63884	0.76042	0.72413	0.87314	0.82087	0.59989	0.74998	0.63662	0.6445	0.5827	0.63485	0.49769	0.55538	0.6676	0.73358	0.78527	0.71999	0.70571	0.7799	0.7967
CCT7	0.10366	0.2571	0.33622	0.32088	0.32913	0.3436	0.45377	0.43306	0.48313	0.59146	0.49889	0.49395	0.23503	0.18558	0.13689	0.18787	0.40278	0.40058	0.44471	0.45025	0.39949	0.51423	0.53278	0.53571	0.51085	0.60032	0.50374	0.77499	0.78189	0.78811	0.84795	0.8518	0.8479	0.75817	0.6279	0.68017	0.60394	0.63003	0.69909	0.70625	0.72604	0.67748	0.73448	0.70751	0.74748	0.72204	0.6471	0.66101	0.73269
MKKS	0.089321	0.22342	0.30145	0.27871	0.32252	0.313	0.42338	0.3918	0.4821	0.57384	0.44474	0.45193	0.17726	0.13997	0.099777	0.12715	0.33307	0.31699	0.43323	0.39702	0.35842	0.462	0.54171	0.49644	0.46604	0.55794	0.48195	0.64538	0.7233	0.7338	0.76712	0.8036	0.865	0.76412	0.61522	0.69789	0.57862	0.57037	0.6815	0.69215	0.64625	0.64887	0.68061	0.68975	0.73692	0.67356	0.66059	0.59238	0.77839
DNAJC14	0.087324	0.15267	0.20733	0.34942	0.23227	0.27645	0.34671	0.48529	0.47492	0.49624	0.59069	0.58581	0.31796	0.14709	0.20774	0.22814	0.42784	0.43494	0.31913	0.29853	0.28757	0.46023	0.45093	0.49462	0.57935	0.54955	0.48805	0.83034	0.86922	0.82889	0.79399	0.73237	0.77556	0.57261	0.72247	0.65018	0.44653	0.61193	0.61907	0.57423	0.65837	0.56334	0.55353	0.67362	0.61298	0.76918	0.75953	0.68552	0.52938
DNAJB11	0.077446	0.15701	0.24413	0.3079	0.26862	0.26858	0.35387	0.43781	0.49082	0.46998	0.55951	0.52121	0.18943	0.10174	0.1362	0.15123	0.40231	0.33911	0.27284	0.27397	0.24261	0.37958	0.40808	0.41687	0.50029	0.50441	0.41042	0.77477	0.74665	0.80749	0.78609	0.72079	0.69068	0.5765	0.61696	0.59953	0.43235	0.53915	0.55272	0.52627	0.67868	0.56211	0.56032	0.63447	0.58894	0.73261	0.66298	0.66907	0.54193
HSP90AB1	0.095695	0.25273	0.34727	0.30252	0.34118	0.3865	0.43066	0.43641	0.55119	0.56868	0.51033	0.52853	0.11474	0.090507	0.067759	0.13295	0.41119	0.24085	0.32932	0.3283	0.27307	0.33658	0.40508	0.37685	0.43271	0.46641	0.41516	0.62889	0.58347	0.60406	0.71471	0.663	0.77857	0.67816	0.52616	0.63393	0.51593	0.54101	0.57681	0.59014	0.57214	0.52685	0.64518	0.6274	0.69101	0.65122	0.57082	0.61139	0.75128
GSS	0.085608	0.21596	0.31853	0.31624	0.31298	0.37079	0.38537	0.45937	0.59515	0.48065	0.58861	0.5828	0.09096	0.066523	0.071153	0.14057	0.46963	0.21013	0.2368	0.2563	0.19832	0.27438	0.32663	0.31865	0.45672	0.43635	0.37603	0.70204	0.51833	0.56411	0.65874	0.54257	0.64046	0.56607	0.52333	0.55927	0.41734	0.50415	0.48877	0.46949	0.57001	0.45333	0.57981	0.56891	0.61428	0.67429	0.57728	0.64554	0.61897
CCT3	0.10658	0.2331	0.3322	0.3465	0.33402	0.40262	0.44391	0.50978	0.50941	0.60456	0.62129	0.64609	0.17743	0.12732	0.1241	0.15223	0.38506	0.36269	0.2789	0.28359	0.23922	0.41679	0.42931	0.38247	0.50289	0.42304	0.41063	0.78812	0.64572	0.66387	0.69567	0.7077	0.6721	0.61857	0.50945	0.5326	0.4276	0.5514	0.49344	0.50902	0.6092	0.47385	0.52681	0.5812	0.59404	0.7045	0.63398	0.62676	0.70117
DNAJB3	0.11376	0.19683	0.2736	0.34507	0.34203	0.3047	0.37016	0.4627	0.61513	0.34824	0.58253	0.47812	0.20643	0.15454	0.21823	0.28429	0.65514	0.37934	0.35964	0.39296	0.41896	0.39105	0.48709	0.5795	0.63882	0.72399	0.55078	0.88245	0.75735	0.92563	0.84907	0.65568	0.62229	0.60953	0.87227	0.81583	0.60859	0.69253	0.70892	0.66503	0.91664	0.80712	0.78078	0.88817	0.80091	0.86203	0.73683	0.84282	0.42829
DNAJB14	0.23226	0.43482	0.41822	0.42553	0.56288	0.60889	0.57953	0.5813	0.60556	0.78992	0.63591	0.70975	0.22305	0.26335	0.17051	0.21176	0.37051	0.37039	0.52758	0.33066	0.40452	0.54584	0.5708	0.52482	0.42792	0.48917	0.5643	0.64034	0.71022	0.68248	0.80347	0.80181	0.96212	0.89226	0.62433	0.73672	0.61712	0.71459	0.6204	0.62551	0.50565	0.53994	0.62513	0.6614	0.74932	0.70913	0.70898	0.73851	0.90272
SOD2	0.22593	0.50146	0.58171	0.4723	0.65273	0.64063	0.68605	0.60867	0.74949	0.70718	0.68703	0.728	0.11037	0.18889	0.11131	0.16105	0.35715	0.23469	0.41267	0.3295	0.37522	0.38567	0.50654	0.42321	0.37917	0.50886	0.48515	0.60427	0.505	0.574	0.68002	0.68022	0.70567	0.796	0.53	0.65826	0.60039	0.64038	0.57989	0.61023	0.55508	0.56775	0.66373	0.61051	0.69832	0.64056	0.66414	0.71257	0.89995
HYOU1	0.22237	0.32267	0.357	0.49082	0.45501	0.51365	0.52346	0.66357	0.60934	0.70473	0.73988	0.71081	0.32141	0.18773	0.25716	0.26046	0.47243	0.45911	0.38048	0.32185	0.31874	0.47898	0.46203	0.49798	0.57414	0.50154	0.47255	0.71509	0.76724	0.78152	0.78435	0.74975	0.78345	0.58152	0.62717	0.67697	0.44789	0.57548	0.55778	0.54656	0.61911	0.51796	0.53083	0.63681	0.60808	0.68848	0.69011	0.66814	0.7513
DNAJA1	0.18551	0.32824	0.43083	0.4584	0.42696	0.56504	0.5116	0.60754	0.57168	0.73232	0.67795	0.75113	0.16923	0.1631	0.15826	0.20633	0.42519	0.30015	0.28651	0.25848	0.29513	0.4063	0.406	0.40807	0.49278	0.35588	0.43407	0.71929	0.62025	0.65519	0.63108	0.65786	0.67109	0.65286	0.62303	0.55471	0.50356	0.58563	0.49516	0.57384	0.52609	0.45718	0.50765	0.69019	0.63363	0.66563	0.68937	0.67479	0.78656
HSPA4	0.21635	0.42788	0.49607	0.49223	0.50682	0.69342	0.57088	0.62165	0.67478	0.79602	0.72324	0.79146	0.13975	0.15854	0.12135	0.21271	0.44402	0.28167	0.34228	0.31478	0.29579	0.38397	0.39796	0.36385	0.47615	0.3975	0.47026	0.60959	0.5138	0.5102	0.63688	0.58037	0.7272	0.69205	0.50903	0.57398	0.49587	0.57388	0.51525	0.5689	0.47153	0.42806	0.56397	0.62011	0.66534	0.61178	0.59634	0.61404	0.93086
PRDX3	0.21147	0.45697	0.53906	0.5063	0.54625	0.63662	0.65572	0.60908	0.75564	0.72768	0.76204	0.73173	0.10334	0.13065	0.088481	0.14585	0.45155	0.22566	0.29309	0.33545	0.2507	0.32891	0.39067	0.30556	0.45554	0.46561	0.38407	0.62906	0.45415	0.50621	0.66407	0.53873	0.6186	0.60856	0.42466	0.55292	0.44113	0.4847	0.43865	0.51929	0.48418	0.45747	0.58047	0.56075	0.60178	0.63527	0.45826	0.50921	0.93902
DNAJC3	0.14712	0.32535	0.41389	0.43233	0.41075	0.5339	0.50257	0.59886	0.66314	0.62972	0.70378	0.74491	0.093186	0.071769	0.082847	0.14068	0.42491	0.19934	0.21996	0.21121	0.19231	0.26154	0.29638	0.29997	0.4163	0.34897	0.33521	0.65839	0.45769	0.49325	0.56193	0.49298	0.58779	0.5224	0.48409	0.52101	0.39158	0.47918	0.41049	0.42824	0.46165	0.37197	0.47432	0.53265	0.55256	0.59757	0.55769	0.59063	0.7618
DUOX2	0.27021	0.40681	0.45228	0.52519	0.58719	0.66344	0.60137	0.8026	0.675	0.81234	0.81508	0.88494	0.25453	0.15915	0.25697	0.25659	0.46424	0.38575	0.31664	0.24829	0.28499	0.41652	0.44055	0.43855	0.55025	0.35217	0.36646	0.75381	0.61904	0.62226	0.59525	0.65021	0.67199	0.54618	0.56223	0.56874	0.45371	0.53772	0.45259	0.41533	0.56404	0.44412	0.44155	0.54819	0.55728	0.64215	0.69496	0.67596	0.84784
HSPA5	0.2418	0.40164	0.47171	0.55948	0.57095	0.68133	0.61811	0.77715	0.72901	0.79176	0.85722	0.91914	0.15796	0.14358	0.15469	0.20534	0.42001	0.28599	0.23854	0.21564	0.22687	0.34354	0.37657	0.31205	0.46455	0.35152	0.3789	0.6839	0.50662	0.56595	0.56663	0.54092	0.5681	0.54716	0.49627	0.52905	0.39935	0.52942	0.40049	0.41769	0.50557	0.39663	0.41069	0.52303	0.52443	0.63967	0.59668	0.60481	0.90697
DNAJC6	0.23612	0.39444	0.46322	0.60037	0.55761	0.61017	0.64803	0.77953	0.7989	0.7942	0.86254	0.85135	0.14781	0.09556	0.10133	0.13494	0.29528	0.2145	0.22571	0.22054	0.19199	0.27824	0.30746	0.30021	0.36648	0.35396	0.30581	0.52702	0.52389	0.55315	0.562	0.52573	0.54159	0.43467	0.45737	0.4866	0.33978	0.38182	0.41681	0.38683	0.46503	0.40472	0.41538	0.42674	0.43861	0.51024	0.48107	0.46684	0.93269
DNAJB12	0.15444	0.25025	0.32982	0.46842	0.403	0.48821	0.48092	0.67567	0.70788	0.66762	0.78836	0.77668	0.11654	0.058309	0.074655	0.118	0.29798	0.18667	0.18265	0.17039	0.16218	0.22848	0.27215	0.28225	0.36357	0.33899	0.29462	0.48698	0.52433	0.54715	0.49681	0.47176	0.5488	0.40245	0.51602	0.48931	0.28016	0.3912	0.42427	0.3714	0.48976	0.35486	0.3869	0.43733	0.45259	0.52227	0.52065	0.46469	0.78954
DNAJA3	0.26671	0.51334	0.51674	0.56632	0.65909	0.70346	0.70742	0.68485	0.80907	0.91782	0.81211	0.7719	0.15255	0.13508	0.088462	0.1328	0.28953	0.29228	0.37383	0.3604	0.29106	0.36664	0.39231	0.37396	0.35352	0.46575	0.41308	0.48378	0.53087	0.52716	0.67635	0.61024	0.70607	0.60292	0.4221	0.53426	0.42069	0.45054	0.54065	0.51529	0.52768	0.47235	0.57329	0.4931	0.57791	0.50276	0.40548	0.44025	0.90659
PRDX5	0.33516	0.54112	0.55184	0.68502	0.72919	0.77561	0.80448	0.85519	0.84183	0.98296	0.97717	0.96755	0.18881	0.13397	0.10914	0.12414	0.24602	0.31852	0.28345	0.26165	0.20583	0.35101	0.36422	0.32006	0.34298	0.35892	0.3212	0.55007	0.54914	0.52664	0.61056	0.61001	0.58574	0.48206	0.37669	0.44138	0.31598	0.39634	0.38097	0.37862	0.46419	0.3659	0.39039	0.3807	0.42473	0.4785	0.38282	0.39916	0.86222
GAK	0.45082	0.68571	0.75197	0.84163	0.89431	0.9837	0.93718	0.984	0.88517	0.94634	0.89339	0.90424	0.057657	0.059806	0.048088	0.074971	0.24086	0.10887	0.14646	0.15039	0.13148	0.15649	0.20229	0.17566	0.23423	0.24354	0.20513	0.34261	0.29426	0.36442	0.37758	0.34905	0.39508	0.35028	0.31323	0.36521	0.23576	0.26951	0.26531	0.27415	0.33571	0.26092	0.30023	0.30842	0.33664	0.38571	0.29741	0.30004	0.75847
DNAJC9	0.42288	0.61609	0.67257	0.8335	0.84049	0.93663	0.86994	0.98496	0.87263	0.92845	0.89458	0.95491	0.043407	0.040279	0.030419	0.05707	0.16688	0.084356	0.12935	0.12772	0.11105	0.13616	0.16493	0.1645	0.19517	0.23931	0.20707	0.21936	0.29041	0.36426	0.34251	0.31387	0.37223	0.28467	0.31069	0.36238	0.18374	0.2219	0.277	0.2875	0.29829	0.2342	0.26731	0.30936	0.30925	0.29619	0.25876	0.23671	0.7419
DNAJC4	0.41601	0.63094	0.61536	0.84655	0.84604	0.92419	0.90636	0.94625	0.93197	0.8705	0.81368	0.84761	0.095582	0.048676	0.047016	0.064899	0.15589	0.17667	0.15138	0.13904	0.10395	0.18031	0.19178	0.18025	0.20416	0.24966	0.19675	0.34781	0.36208	0.35535	0.42273	0.37401	0.42825	0.28453	0.26105	0.31328	0.16792	0.24797	0.25696	0.22791	0.31715	0.21782	0.25153	0.22783	0.27349	0.31035	0.25054	0.25775	0.73671
DNAJB2	0.43933	0.6131	0.59629	0.8838	0.85857	0.88377	0.91872	0.9088	0.88157	0.88279	0.79463	0.88097	0.093906	0.040504	0.046325	0.052938	0.13179	0.16159	0.12457	0.11575	0.098961	0.15764	0.16044	0.18606	0.17137	0.24592	0.18446	0.31943	0.38296	0.4027	0.41655	0.37682	0.39955	0.24119	0.27922	0.31109	0.15307	0.2195	0.26785	0.2128	0.34798	0.22233	0.23584	0.2271	0.24261	0.3058	0.24051	0.2356	0.7763
CAT	0.42016	0.64007	0.62447	0.8078	0.78743	0.9018	0.83986	0.97035	0.97341	0.89153	0.91761	0.87626	0.10949	0.091629	0.097654	0.095218	0.18792	0.19685	0.20687	0.1331	0.14789	0.24864	0.23553	0.25188	0.2567	0.2416	0.24129	0.43303	0.42445	0.44207	0.45178	0.48166	0.50356	0.41264	0.34461	0.36114	0.25744	0.33429	0.2884	0.28076	0.27881	0.2623	0.26605	0.31729	0.32306	0.38342	0.39582	0.38507	0.7827
DNAJC5	0.21024	0.40953	0.49586	0.56846	0.53118	0.71027	0.60765	0.7876	0.85701	0.85929	0.91414	0.96246	0.034587	0.014919	0.017053	0.044308	0.19771	0.086693	0.10388	0.087828	0.069995	0.10774	0.12243	0.14822	0.19078	0.15959	0.17298	0.33599	0.29245	0.31878	0.35476	0.30888	0.41562	0.29468	0.31872	0.32251	0.18286	0.25181	0.24197	0.23618	0.25105	0.17493	0.25687	0.29656	0.32148	0.32196	0.3028	0.33673	0.99174
GPX2	0.62122	0.86955	0.81594	0.99537	0.94999	0.8772	0.90859	0.8306	0.74055	0.77815	0.74459	0.7704	0.05442	0.050852	0.040833	0.04633	0.14459	0.091814	0.12997	0.10098	0.10914	0.13601	0.16164	0.16485	0.1545	0.20178	0.17965	0.26418	0.26099	0.31652	0.30412	0.27907	0.34481	0.30104	0.30496	0.32234	0.1686	0.24369	0.22566	0.22688	0.25143	0.19075	0.22072	0.26037	0.28913	0.29061	0.26128	0.23944	0.56865
DNAJA4	0.47623	0.74865	0.81118	0.90532	0.96781	0.86305	0.99224	0.90615	0.83186	0.79402	0.78497	0.77747	0.027673	0.032696	0.024244	0.041805	0.13992	0.076959	0.08889	0.092196	0.07852	0.11739	0.13933	0.11387	0.15708	0.15069	0.15762	0.24793	0.1972	0.2411	0.26094	0.26132	0.29974	0.27834	0.19557	0.26029	0.15448	0.20354	0.19336	0.20889	0.23818	0.15176	0.20761	0.23072	0.25554	0.26652	0.24168	0.22501	0.62525
HSPD1	0.0039177	0.012876	0.036675	0.021558	0.031784	0.012839	0.055483	0.03953	0.047447	0.064307	0.046043	0.03546	0.86026	0.92819	0.93629	0.97861	0.74662	0.60604	0.62646	0.60197	0.53418	0.45167	0.35951	0.42423	0.43195	0.40248	0.54712	0.36028	0.27344	0.26735	0.30437	0.31713	0.41948	0.4014	0.42042	0.42054	0.36542	0.45075	0.33163	0.34421	0.28397	0.21926	0.31309	0.25395	0.32555	0.32127	0.34874	0.3742	0.098759
TXN	0.002822	0.0068023	0.028189	0.018362	0.014426	0.0082332	0.038918	0.037072	0.03122	0.050738	0.041057	0.03528	0.77698	0.97809	0.91206	0.94287	0.70518	0.58665	0.69186	0.63629	0.57277	0.46125	0.41071	0.38718	0.39891	0.42983	0.59444	0.34523	0.22697	0.24352	0.34789	0.28623	0.42109	0.48904	0.3715	0.42527	0.40242	0.47688	0.33812	0.34718	0.29052	0.24799	0.35631	0.26807	0.37471	0.32679	0.30715	0.38791	0.058312
DNAJA2	0.0040507	0.019354	0.039792	0.024502	0.033408	0.016824	0.066186	0.040741	0.048671	0.083522	0.047448	0.04223	0.8213	0.97606	0.99735	0.95797	0.8391	0.54325	0.54573	0.54626	0.51004	0.44093	0.39013	0.40823	0.49554	0.38879	0.52436	0.39577	0.28076	0.32799	0.29246	0.30582	0.36184	0.39657	0.50745	0.43747	0.36414	0.44697	0.30476	0.32277	0.34315	0.23769	0.3041	0.28603	0.33315	0.39703	0.39229	0.4098	0.12427
PRDX6	0.00081966	0.0042248	0.019926	0.007748	0.008516	0.0063504	0.020218	0.018704	0.019962	0.026131	0.028686	0.031758	0.83984	0.96239	0.75923	0.75734	0.46203	0.39932	0.62357	0.54592	0.56574	0.37588	0.32883	0.41361	0.24827	0.4	0.46711	0.17678	0.26617	0.33463	0.2593	0.29866	0.35105	0.34054	0.46816	0.45949	0.32135	0.33302	0.32176	0.35129	0.27418	0.23341	0.2457	0.23489	0.26916	0.21876	0.21678	0.19981	0.032599
DNAJC19	0.00048812	0.0016362	0.0086553	0.006648	0.004666	0.0022309	0.012173	0.016597	0.017315	0.014247	0.024129	0.020726	0.69615	0.94263	0.66288	0.76406	0.46464	0.38602	0.69651	0.6263	0.57521	0.40149	0.36148	0.33605	0.2462	0.35333	0.47295	0.15514	0.1792	0.19836	0.23562	0.27792	0.3741	0.4348	0.29908	0.38771	0.3453	0.34552	0.29187	0.3498	0.21404	0.1907	0.26478	0.19133	0.29237	0.19898	0.18273	0.18888	0.013293
DNAJC7	0.0015987	0.0043919	0.01612	0.0097134	0.0093681	0.004124	0.023103	0.022191	0.023199	0.034107	0.026236	0.02038	0.6246	0.99663	0.79396	0.81788	0.59908	0.4705	0.51943	0.52777	0.47389	0.39347	0.34378	0.29268	0.30977	0.34564	0.49436	0.29773	0.16374	0.22362	0.24187	0.25423	0.28684	0.41438	0.31681	0.35159	0.306	0.40538	0.23474	0.30063	0.25351	0.16943	0.24746	0.21447	0.2817	0.28912	0.26497	0.29291	0.035788
HSPE1	0.00072028	0.0037499	0.016184	0.0063433	0.0067884	0.0017962	0.020959	0.012347	0.014212	0.018301	0.014808	0.010645	0.45201	0.72346	0.58472	0.65954	0.40778	0.31926	0.38512	0.31851	0.30579	0.24262	0.22489	0.18582	0.23116	0.21204	0.3682	0.12159	0.10857	0.14928	0.12295	0.15728	0.21488	0.27799	0.23999	0.3008	0.17752	0.28291	0.15635	0.20366	0.14324	0.088503	0.1171	0.14051	0.18834	0.16608	0.20238	0.16994	0.020353
CCT8	0.00097449	0.0060665	0.01882	0.0061067	0.0087108	0.0049584	0.022002	0.010587	0.01281	0.022532	0.01796	0.015595	0.55434	0.50498	0.51146	0.51644	0.30734	0.22534	0.32548	0.24867	0.29172	0.1741	0.14904	0.22699	0.13354	0.20224	0.25829	0.10236	0.16361	0.20883	0.12262	0.18223	0.21257	0.18818	0.32819	0.28128	0.14783	0.21368	0.18948	0.17406	0.17772	0.099917	0.10806	0.10919	0.14478	0.12281	0.18878	0.15279	0.033357
[truncated: 39 more columns]
